# Supplementary material for: Hepatoid adenocarcinoma of the stomach: a unique subgroup with distinct clinicopathological and molecular features
Source: Gastric Cancer. 2019 Apr 15;22(6):1183–92. doi: 10.1007/s10120-019-00965-5 (PMC6811386; doi:10.1007/s10120-019-00965-5)
Supplement: Supplementary file 5 — Supplementary material 5 (xlsx 95 kb) [file 10120_2019_965_MOESM5_ESM.xlsx]

## Sheet: HAS
Annotation Cluster 1	Enrichment Score: 12.15132588292099
Category	Term	Count	%	PValue	Genes	List Total	Pop Hits	Pop Total	Fold Enrichment	Bonferroni	Benjamini	FDR
GOTERM_BP_DIRECT	GO:0018108~peptidyl-tyrosine phosphorylation	21	12.8834	2.01842e-17	EGFR, FGFR2, BCR, MAP2K1, FLT3, ERBB2, HCK, MET, AXL, KIT, EPHB3, ALK, WEE1, EPHA2, SRC, EPHB2, EPHA3, EPHA5, NTRK3, PDGFRA, JAK3	161	153	16792	14.3154	4.24877e-14	2.12438e-14	3.49104e-14
GOTERM_MF_DIRECT	GO:0004713~protein tyrosine kinase activity	20	12.2699	2.48449e-17	EGFR, FGFR2, BCR, MAP2K1, ERBB2, HCK, MET, AXL, KIT, ALK, WEE1, EPHA2, SRC, EPHB2, IGF1R, PTK6, JAK3, CSK, YES1, SRMS	162	133	16881	15.6697	1.16523e-14	3.88409e-15	3.54557e-14
GOTERM_MF_DIRECT	GO:0004714~transmembrane receptor protein tyrosine kinase activity	12	7.36196	4.0496e-14	FGFR2, EGFR, NTRK3, IGF1R, FLT3, ERBB2, MET, PDGFRA, AXL, KIT, ALK, EPHA2	162	38	16881	32.9064	1.90054e-11	4.75131e-12	5.78315e-11
GOTERM_BP_DIRECT	GO:0007169~transmembrane receptor protein tyrosine kinase signaling pathway	15	9.20245	3.48865e-13	EGFR, CD3EAP, NTRK3, IGF1R, FLT3, PIK3CB, PTK6, HCK, ERBB2, MET, KIT, CSK, YES1, ALK, SRMS	161	96	16792	16.2966	7.34292e-10	1.83573e-10	6.0334e-10
GOTERM_CC_DIRECT	GO:0005887~integral component of plasma membrane	21	12.8834	0.0247202	FGFR2, PTPRD, FLT3, MET, AXL, EPHB3, ALK, SLC10A2, EPHA2, EPHA3, EPHB2, NTRK3, EPHA5, ACVR1B, IGF1R, SLCO1B3, PDGFRA, CD79A, MPL, TSHR, DSCAM	162	1415	18224	1.66952	0.998471	0.200326	27.8905
Annotation Cluster 2	Enrichment Score: 10.324493612369759
Category	Term	Count	%	PValue	Genes	List Total	Pop Hits	Pop Total	Fold Enrichment	Bonferroni	Benjamini	FDR
GOTERM_MF_DIRECT	GO:0004672~protein kinase activity	23	14.1104	4.07213e-12	EGFR, PIK3CG, ROCK1, MAP2K1, ERBB2, MET, MKNK2, PRKDC, WNK3, MAPKAPK2, AURKB, CHEK2, CDK4, STK4, CDK5, SRC, WEE1, CDK2, CDK12, PDGFRA, PRKAA1, MTOR, AKT2	162	359	16881	6.676	1.90986e-09	2.72837e-10	5.81133e-09
GOTERM_MF_DIRECT	GO:0004674~protein serine/threonine kinase activity	23	14.1104	1.01334e-11	PIK3CG, BCR, ROCK1, MAP2K1, CAMK2G, MKNK2, PRKDC, WNK3, CHEK2, MAPKAPK2, AURKB, CDK4, STK4, CDK5, CDK2, ATM, MARK1, ACVR1B, MAPK1, PIK3CA, PRKAA1, MTOR, AKT2	162	376	16881	6.37416	4.75259e-09	5.94073e-10	1.44612e-08
GOTERM_BP_DIRECT	GO:0018105~peptidyl-serine phosphorylation	13	7.97546	2.57597e-09	MAPK1, MKNK2, PRKDC, RICTOR, CHEK2, MAPKAPK2, MTOR, STK4, CDK5, SRC, ATM, CDK2, AKT2	161	125	16792	10.847	5.42241e-06	4.17109e-07	4.45538e-06
Annotation Cluster 3	Enrichment Score: 7.262965174889533
Category	Term	Count	%	PValue	Genes	List Total	Pop Hits	Pop Total	Fold Enrichment	Bonferroni	Benjamini	FDR
KEGG_PATHWAY	hsa05220:Chronic myeloid leukemia	16	9.81595	1.33391e-12	E2F1, PIK3CG, BCR, MAP2K1, PIK3CB, TP53, CDK4, MAPK1, KRAS, CDKN1B, CDKN2A, MDM2, PIK3CA, RUNX1, MYC, AKT2	125	72	6910	12.2844	2.38774e-10	2.38773e-11	1.64154e-09
KEGG_PATHWAY	hsa05161:Hepatitis B	19	11.6564	6.66154e-11	E2F1, PIK3CG, MAP2K1, PIK3CB, CREBBP, TP53, BIRC5, CDK4, STAT1, CDK2, SRC, CCNE1, MAPK1, KRAS, CDKN1B, JUN, PIK3CA, MYC, AKT2	125	145	6910	7.24359	1.19242e-08	7.94945e-10	8.19772e-08
KEGG_PATHWAY	hsa05203:Viral carcinogenesis	19	11.6564	1.93476e-08	PIK3CG, PIK3CB, CREBBP, TP53, SKP2, MAPKAPK2, CDK4, CDK2, SRC, CCNE1, MAPK1, KRAS, CDKN1B, CDKN2A, CCND3, JUN, MDM2, PIK3CA, JAK3	125	205	6910	5.12351	3.46322e-06	1.57419e-07	2.38092e-05
KEGG_PATHWAY	hsa05222:Small cell lung cancer	11	6.74847	2.41556e-06	PIK3CG, E2F1, CCNE1, PIK3CB, TP53, SKP2, PIK3CA, CDK4, MYC, CDK2, AKT2	125	85	6910	7.15388	0.000432292	1.3512e-05	0.00297255
KEGG_PATHWAY	hsa05166:HTLV-I infection	18	11.0429	2.69881e-06	E2F1, PIK3CG, PIK3CB, CREBBP, TP53, CHEK2, CDK4, ATM, KRAS, CDKN2A, CCND3, JUN, PDGFRA, PIK3CA, JAK3, MYC, AKT2, APC	125	256	6910	3.88687	0.000482971	1.42084e-05	0.00332111
KEGG_PATHWAY	hsa05162:Measles	13	7.97546	3.99444e-06	PIK3CG, CCNE1, CDKN1B, CCND3, PIK3CB, TP53, PIK3CA, JAK3, STAT1, TNFAIP3, CDK4, CDK2, AKT2	125	133	6910	5.40331	0.000714751	1.98611e-05	0.00491546
KEGG_PATHWAY	hsa05169:Epstein-Barr virus infection	14	8.58896	3.22307e-05	PIK3CG, PIK3CB, CREBBP, TP53, SKP2, CDK2, CDKN1B, JUN, MDM2, PIK3CA, JAK3, TNFAIP3, MYC, AKT2	125	190	6910	4.07326	0.00575278	0.000134163	0.039656
Annotation Cluster 4	Enrichment Score: 6.556283654500959
Category	Term	Count	%	PValue	Genes	List Total	Pop Hits	Pop Total	Fold Enrichment	Bonferroni	Benjamini	FDR
KEGG_PATHWAY	hsa04110:Cell cycle	16	9.81595	4.21662e-09	E2F1, CREBBP, TP53, SKP2, PRKDC, CHEK2, CDK4, WEE1, CDK2, ATM, CCNE1, CDKN1B, CDKN2A, CCND3, MDM2, MYC	125	124	6910	7.1329	7.54775e-07	3.59417e-08	5.18898e-06
GOTERM_BP_DIRECT	GO:0006977~DNA damage response, signal transduction by p53 class mediator resulting in cell cycle arrest	8	4.90798	1.98058e-06	E2F1, CDKN1B, NPM1, TP53, MDM2, CHEK2, ATM, CDK2	161	62	16792	13.4578	0.00416044	0.000134479	0.00342554
KEGG_PATHWAY	hsa04115:p53 signaling pathway	10	6.13497	2.5668e-06	CCNE1, CDKN2A, CCND3, TP53, MDM2, IGF1, CHEK2, CDK4, ATM, CDK2	125	67	6910	8.25075	0.000459353	1.39229e-05	0.00315867
Annotation Cluster 5	Enrichment Score: 5.74066716181722
Category	Term	Count	%	PValue	Genes	List Total	Pop Hits	Pop Total	Fold Enrichment	Bonferroni	Benjamini	FDR
GOTERM_MF_DIRECT	GO:0004714~transmembrane receptor protein tyrosine kinase activity	12	7.36196	4.0496e-14	FGFR2, EGFR, NTRK3, IGF1R, FLT3, ERBB2, MET, PDGFRA, AXL, KIT, ALK, EPHA2	162	38	16881	32.9064	1.90054e-11	4.75131e-12	5.78315e-11
GOTERM_MF_DIRECT	GO:0005088~Ras guanyl-nucleotide exchange factor activity	7	4.29448	0.000819695	FGFR2, EGFR, CAMK2G, ERBB2, PDGFRA, KIT, JAK3	162	115	16881	6.34283	0.319273	0.0115867	1.16343
KEGG_PATHWAY	hsa04144:Endocytosis	8	4.90798	0.18069	FGFR2, EGFR, IGF1R, MET, PDGFRA, MDM2, KIT, SRC	125	258	6910	1.71411	1	0.29273	91.3922
Annotation Cluster 6	Enrichment Score: 5.445422022032719
Category	Term	Count	%	PValue	Genes	List Total	Pop Hits	Pop Total	Fold Enrichment	Bonferroni	Benjamini	FDR
KEGG_PATHWAY	hsa05200:Pathways in cancer	48	29.4479	1.47179e-27	E2F1, FGFR2, PPARD, FGF14, ERBB2, CDH1, KIT, TCF7L2, SUFU, CCNE1, IGF1R, KRAS, CDKN2A, PIK3CA, RUNX1, MYC, AXIN1, AKT2, APC, PIK3CG, EGFR, CEBPA, AR, BCR, ROCK1, MAP2K1, PIK3CB, FLT3, CREBBP, MET, TP53, SKP2, IGF1, BIRC5, STAT1, CDK4, CTNNA1, STK4, CDK2, MAPK1, CDKN1B, GNAQ, JUN, VEGFA, PDGFRA, MDM2, GNAS, MTOR	125	393	6910	6.75176	2.6345e-25	2.6345e-25	1.81119e-24
KEGG_PATHWAY	hsa05215:Prostate cancer	23	14.1104	6.20785e-20	E2F1, EGFR, FGFR2, PIK3CG, AR, MAP2K1, PIK3CB, ERBB2, CREBBP, TP53, IGF1, TCF7L2, CDK2, CCNE1, IGF1R, MAPK1, KRAS, CDKN1B, PDGFRA, MDM2, PIK3CA, MTOR, AKT2	125	88	6910	14.4482	1.1112e-17	5.55602e-18	7.63939e-17
KEGG_PATHWAY	hsa05218:Melanoma	19	11.6564	1.41861e-16	E2F1, EGFR, PIK3CG, MAP2K1, PIK3CB, FGF14, MET, TP53, IGF1, CDH1, CDK4, IGF1R, MAPK1, KRAS, CDKN2A, PDGFRA, MDM2, PIK3CA, AKT2	125	71	6910	14.7932	1.9873e-14	6.66134e-15	1.33227e-13
KEGG_PATHWAY	hsa05230:Central carbon metabolism in cancer	18	11.0429	4.42469e-16	EGFR, FGFR2, PIK3CG, MAP2K1, FLT3, PIK3CB, ERBB2, MET, TP53, KIT, NTRK3, MAPK1, KRAS, PDGFRA, PIK3CA, MTOR, MYC, AKT2	125	64	6910	15.5475	7.9492e-14	1.9873e-14	5.44009e-13
KEGG_PATHWAY	hsa05214:Glioma	18	11.0429	5.89812e-16	E2F1, EGFR, PIK3CG, MAP2K1, PIK3CB, CAMK2G, TP53, IGF1, CDK4, IGF1R, MAPK1, KRAS, CDKN2A, PDGFRA, MDM2, PIK3CA, MTOR, AKT2	125	65	6910	15.3083	9.9365e-14	1.9873e-14	6.88338e-13
KEGG_PATHWAY	hsa05213:Endometrial cancer	16	9.81595	6.94336e-15	PIK3CG, EGFR, MAP2K1, PIK3CB, ERBB2, TP53, CDH1, CTNNA1, TCF7L2, MAPK1, KRAS, PIK3CA, MYC, AXIN1, AKT2, APC	125	52	6910	17.0092	1.252e-12	2.08722e-13	8.60423e-12
KEGG_PATHWAY	hsa05219:Bladder cancer	14	8.58896	1.2193e-13	EGFR, E2F1, MAP2K1, ERBB2, TP53, CDH1, CDK4, SRC, MAPK1, CDKN2A, KRAS, VEGFA, MDM2, MYC	125	41	6910	18.8761	2.18205e-11	3.11717e-12	1.50013e-10
KEGG_PATHWAY	hsa05223:Non-small cell lung cancer	15	9.20245	5.24567e-13	E2F1, EGFR, PIK3CG, MAPK1, CDKN2A, KRAS, MAP2K1, PIK3CB, ERBB2, TP53, PIK3CA, CDK4, ALK, STK4, AKT2	125	56	6910	14.8071	9.38999e-11	1.17375e-11	6.4555e-10
KEGG_PATHWAY	hsa05221:Acute myeloid leukemia	15	9.20245	5.24567e-13	CEBPA, PIK3CG, PPARD, MAP2K1, PIK3CB, FLT3, KIT, TCF7L2, MAPK1, KRAS, PIK3CA, MTOR, RUNX1, MYC, AKT2	125	56	6910	14.8071	9.38999e-11	1.17375e-11	6.4555e-10
KEGG_PATHWAY	hsa04151:PI3K-Akt signaling pathway	30	18.4049	1.22445e-12	FGFR2, FGF14, KIT, IL7R, CCNE1, IGF1R, KRAS, PIK3CA, PRKAA1, MYC, AKT2, PIK3CG, EGFR, MAP2K1, PIK3CB, MET, TP53, IGF1, CDK4, RPTOR, EPHA2, CDK2, MAPK1, CDKN1B, CCND3, VEGFA, PDGFRA, MDM2, JAK3, MTOR	125	345	6910	4.80696	2.19179e-10	2.43533e-11	1.50683e-09
KEGG_PATHWAY	hsa05220:Chronic myeloid leukemia	16	9.81595	1.33391e-12	E2F1, PIK3CG, BCR, MAP2K1, PIK3CB, TP53, CDK4, MAPK1, KRAS, CDKN1B, CDKN2A, MDM2, PIK3CA, RUNX1, MYC, AKT2	125	72	6910	12.2844	2.38774e-10	2.38773e-11	1.64154e-09
KEGG_PATHWAY	hsa04068:FoxO signaling pathway	20	12.2699	1.66109e-12	EGFR, PIK3CG, MAP2K1, PIK3CB, CREBBP, SKP2, IGF1, IL7R, STK4, CDK2, ATM, SOD2, IGF1R, MAPK1, KRAS, CDKN1B, MDM2, PIK3CA, PRKAA1, AKT2	125	134	6910	8.25075	2.9734e-10	2.70309e-11	2.04418e-09
KEGG_PATHWAY	hsa05212:Pancreatic cancer	15	9.20245	4.81362e-12	E2F1, PIK3CG, EGFR, MAP2K1, PIK3CB, ERBB2, TP53, CDK4, STAT1, MAPK1, KRAS, CDKN2A, VEGFA, PIK3CA, AKT2	125	65	6910	12.7569	8.61633e-10	7.18028e-11	5.92362e-09
KEGG_PATHWAY	hsa04919:Thyroid hormone signaling pathway	18	11.0429	1.18303e-11	PIK3CG, MAP2K1, PIK3CB, CREBBP, TP53, MED12, ESR1, STAT1, SRC, MAPK1, KRAS, NCOA3, MDM2, PIK3CA, MTOR, NCOR1, MYC, AKT2	125	114	6910	8.72842	2.11763e-09	1.62894e-10	1.45584e-08
KEGG_PATHWAY	hsa05210:Colorectal cancer	14	8.58896	4.18774e-11	PIK3CG, MAP2K1, PIK3CB, TP53, BIRC5, TCF7L2, MAPK1, KRAS, JUN, PIK3CA, MYC, AXIN1, APC, AKT2	125	62	6910	12.4826	7.49605e-09	5.35432e-10	5.15344e-08
KEGG_PATHWAY	hsa05161:Hepatitis B	19	11.6564	6.66154e-11	E2F1, PIK3CG, MAP2K1, PIK3CB, CREBBP, TP53, BIRC5, CDK4, STAT1, CDK2, SRC, CCNE1, MAPK1, KRAS, CDKN1B, JUN, PIK3CA, MYC, AKT2	125	145	6910	7.24359	1.19242e-08	7.94945e-10	8.19772e-08
KEGG_PATHWAY	hsa04066:HIF-1 signaling pathway	16	9.81595	1.42777e-10	PIK3CG, EGFR, MAP2K1, PIK3CB, ERBB2, CAMK2G, CREBBP, MKNK2, IGF1, IGF1R, MAPK1, CDKN1B, VEGFA, PIK3CA, MTOR, AKT2	125	98	6910	9.02531	2.5557e-08	1.59731e-09	1.75701e-07
KEGG_PATHWAY	hsa05205:Proteoglycans in cancer	21	12.8834	2.83648e-10	EGFR, PIK3CG, ROCK1, MAP2K1, PIK3CB, ERBB2, CAMK2G, MET, TP53, ESR1, IGF1, SRC, IGF1R, MAPK1, KRAS, VEGFA, MDM2, PIK3CA, MTOR, MYC, AKT2	125	200	6910	5.8044	5.0773e-08	2.98665e-09	3.49058e-07
KEGG_PATHWAY	hsa04012:ErbB signaling pathway	15	9.20245	3.0648e-10	EGFR, PIK3CG, MAP2K1, PIK3CB, ERBB2, CAMK2G, SRC, MAPK1, KRAS, CDKN1B, JUN, PIK3CA, MTOR, MYC, AKT2	125	87	6910	9.53103	5.48599e-08	3.04777e-09	3.77155e-07
KEGG_PATHWAY	hsa04015:Rap1 signaling pathway	21	12.8834	6.81521e-10	EGFR, FGFR2, PIK3CG, MAP2K1, FGF14, PIK3CB, MET, IGF1, CDH1, KIT, EPHA2, SRC, IGF1R, MAPK1, KRAS, GNAQ, VEGFA, PDGFRA, PIK3CA, GNAS, AKT2	125	210	6910	5.528	1.21992e-07	6.42064e-09	8.38681e-07
GOTERM_BP_DIRECT	GO:0048015~phosphatidylinositol-mediated signaling	12	7.36196	5.3074e-09	PIK3CG, FGFR2, EGFR, IGF1R, PIK3CB, ERBB2, PDGFRA, PIK3CA, IGF1, RICTOR, KIT, MTOR	161	106	16792	11.8073	1.1172e-05	6.98255e-07	9.17965e-06
KEGG_PATHWAY	hsa04550:Signaling pathways regulating pluripotency of stem cells	16	9.81595	2.27165e-08	FGFR2, PIK3CG, MAP2K1, PIK3CB, IGF1, ACVR1B, IGF1R, MAPK1, KRAS, PIK3CA, JAK3, MYC, AXIN1, AKT2, APC, KAT6A	125	140	6910	6.31771	4.06625e-06	1.76794e-07	2.7955e-05
KEGG_PATHWAY	hsa04915:Estrogen signaling pathway	13	7.97546	1.61124e-07	PIK3CG, EGFR, MAPK1, KRAS, GNAQ, MAP2K1, PIK3CB, JUN, ESR1, PIK3CA, GNAS, SRC, AKT2	125	99	6910	7.25899	2.88408e-05	1.15365e-06	0.000198279
KEGG_PATHWAY	hsa05211:Renal cell carcinoma	11	6.74847	1.87015e-07	PIK3CG, MAPK1, KRAS, MAP2K1, PIK3CB, JUN, VEGFA, CREBBP, MET, PIK3CA, AKT2	125	65	6910	9.35508	3.34752e-05	1.28753e-06	0.000230141
KEGG_PATHWAY	hsa04014:Ras signaling pathway	18	11.0429	4.72942e-07	EGFR, FGFR2, PIK3CG, MAP2K1, PIK3CB, FGF14, MET, IGF1, KIT, STK4, EPHA2, IGF1R, MAPK1, KRAS, VEGFA, PDGFRA, PIK3CA, AKT2	125	226	6910	4.40283	8.46531e-05	3.02345e-06	0.000582002
KEGG_PATHWAY	hsa04510:Focal adhesion	17	10.4294	6.89326e-07	PIK3CG, EGFR, ROCK1, MAP2K1, PIK3CB, ERBB2, MET, IGF1, SRC, IGF1R, MAPK1, CCND3, JUN, VEGFA, PDGFRA, PIK3CA, AKT2	125	206	6910	4.56194	0.000123382	4.2548e-06	0.000848283
KEGG_PATHWAY	hsa04150:mTOR signaling pathway	10	6.13497	7.32217e-07	PIK3CG, MAPK1, PIK3CB, PIK3CA, IGF1, PRKAA1, RICTOR, MTOR, RPTOR, AKT2	125	58	6910	9.53103	0.000131058	4.36889e-06	0.000901065
KEGG_PATHWAY	hsa04370:VEGF signaling pathway	10	6.13497	1.13966e-06	PIK3CG, MAPK1, KRAS, MAP2K1, PIK3CB, VEGFA, PIK3CA, MAPKAPK2, SRC, AKT2	125	61	6910	9.0623	0.000203978	6.58058e-06	0.00140246
KEGG_PATHWAY	hsa04662:B cell receptor signaling pathway	10	6.13497	3.30103e-06	PIK3CG, MAPK1, KRAS, MAP2K1, PIK3CB, JUN, CD22, PIK3CA, CD79A, AKT2	125	69	6910	8.01159	0.00059071	1.68823e-05	0.00406217
KEGG_PATHWAY	hsa04917:Prolactin signaling pathway	10	6.13497	4.20908e-06	PIK3CG, MAPK1, KRAS, MAP2K1, PIK3CB, ESR1, PIK3CA, STAT1, SRC, AKT2	125	71	6910	7.78592	0.000753143	2.03627e-05	0.00517958
KEGG_PATHWAY	hsa04921:Oxytocin signaling pathway	14	8.58896	4.36256e-06	PIK3CG, EGFR, ROCK1, MAP2K1, PIK3CB, CAMK2G, SRC, MAPK1, KRAS, GNAQ, JUN, PIK3CA, GNAS, PRKAA1	125	158	6910	4.89823	0.000780595	2.05498e-05	0.00536844
GOTERM_BP_DIRECT	GO:0016310~phosphorylation	9	5.52147	5.04897e-06	PIK3CG, PHKA2, TOP1, PIK3CB, PIK3CA, MTOR, ALK, CDK5, EPHB2	161	100	16792	9.38683	0.0105718	0.000303614	0.0087323
KEGG_PATHWAY	hsa04722:Neurotrophin signaling pathway	12	7.36196	8.83976e-06	PIK3CG, NTRK3, MAPK1, KRAS, MAP2K1, PIK3CB, JUN, CAMK2G, TP53, PIK3CA, MAPKAPK2, AKT2	125	120	6910	5.528	0.00158107	4.05716e-05	0.0108777
KEGG_PATHWAY	hsa05231:Choline metabolism in cancer	11	6.74847	1.16438e-05	PIK3CG, EGFR, MAPK1, KRAS, MAP2K1, PIK3CB, JUN, PDGFRA, PIK3CA, MTOR, AKT2	125	101	6910	6.02059	0.00208208	5.0834e-05	0.0143279
KEGG_PATHWAY	hsa04914:Progesterone-mediated oocyte maturation	10	6.13497	2.27774e-05	PIK3CG, MAPK1, IGF1R, KRAS, MAP2K1, PIK3CB, PIK3CA, IGF1, CDK2, AKT2	125	87	6910	6.35402	0.0040689	9.70716e-05	0.0280263
KEGG_PATHWAY	hsa04910:Insulin signaling pathway	12	7.36196	3.3357e-05	PIK3CG, PHKA2, MAPK1, KRAS, MAP2K1, PIK3CB, MKNK2, PIK3CA, PRKAA1, MTOR, RPTOR, AKT2	125	138	6910	4.80696	0.00595321	0.000135695	0.0410415
GOTERM_BP_DIRECT	GO:0014065~phosphatidylinositol 3-kinase signaling	5	3.06748	0.000117431	PIK3CG, IGF1R, PIK3CB, ERBB2, IGF1	161	27	16792	19.3145	0.219021	0.00391623	0.202914
KEGG_PATHWAY	hsa04024:cAMP signaling pathway	13	7.97546	0.00020971	PIK3CG, ROCK1, MAP2K1, PIK3CB, CAMK2G, CREBBP, MAPK1, JUN, ABCC4, PIK3CA, GNAS, TSHR, AKT2	125	198	6910	3.62949	0.036846	0.000815797	0.257764
GOTERM_CC_DIRECT	GO:0005942~phosphatidylinositol 3-kinase complex	4	2.45399	0.000229338	PIK3CG, PIK3CB, PIK3CA, MTOR	162	14	18224	32.1411	0.0576753	0.00370595	0.299175
KEGG_PATHWAY	hsa04630:Jak-STAT signaling pathway	11	6.74847	0.000256991	PIK3CG, CCND3, PIK3CB, CREBBP, PIK3CA, JAK3, STAT1, MPL, IL7R, MYC, AKT2	125	145	6910	4.19366	0.044965	0.000958026	0.315795
KEGG_PATHWAY	hsa04071:Sphingolipid signaling pathway	10	6.13497	0.00028261	PIK3CG, MAPK1, KRAS, ROCK1, GNAQ, MAP2K1, PIK3CB, TP53, PIK3CA, AKT2	125	120	6910	4.60667	0.0493357	0.001032	0.347225
KEGG_PATHWAY	hsa04810:Regulation of actin cytoskeleton	13	7.97546	0.000377317	FGFR2, PIK3CG, EGFR, ROCK1, MAP2K1, PIK3CB, FGF14, SRC, MAPK1, KRAS, PDGFRA, PIK3CA, APC	125	211	6910	3.40588	0.0653214	0.00135014	0.463338
KEGG_PATHWAY	hsa04062:Chemokine signaling pathway	12	7.36196	0.000479009	PIK3CG, MAPK1, KRAS, ROCK1, MAP2K1, PIK3CB, HCK, PIK3CA, JAK3, STAT1, SRC, AKT2	125	186	6910	3.56645	0.0821884	0.00161686	0.587876
KEGG_PATHWAY	hsa04660:T cell receptor signaling pathway	9	5.52147	0.000490488	PIK3CG, MAPK1, KRAS, MAP2K1, PIK3CB, JUN, PIK3CA, CDK4, AKT2	125	103	6910	4.83029	0.0840733	0.00162495	0.601925
KEGG_PATHWAY	hsa04380:Osteoclast differentiation	10	6.13497	0.000541615	PIK3CG, MAPK1, CYBA, CYLD, MAP2K1, PIK3CB, JUN, PIK3CA, STAT1, AKT2	125	131	6910	4.21985	0.0924217	0.00176164	0.664476
KEGG_PATHWAY	hsa04960:Aldosterone-regulated sodium reabsorption	6	3.68098	0.000606212	PIK3CG, MAPK1, KRAS, PIK3CB, PIK3CA, IGF1	125	39	6910	8.50462	0.102861	0.00193642	0.743455
GOTERM_BP_DIRECT	GO:0070527~platelet aggregation	5	3.06748	0.000610918	PIK3CG, PIK3CB, PDGFRA, GNAS, MPL	161	41	16792	12.7193	0.72373	0.0161514	1.0514
GOTERM_MF_DIRECT	GO:0016303~1-phosphatidylinositol-3-kinase activity	5	3.06748	0.00073628	PIK3CG, FGFR2, PIK3CB, PIK3CA, ATM	162	43	16881	12.1167	0.292093	0.010737	1.04561
KEGG_PATHWAY	hsa04725:Cholinergic synapse	9	5.52147	0.000808377	PIK3CG, MAPK1, KRAS, GNAQ, MAP2K1, PIK3CB, CAMK2G, PIK3CA, AKT2	125	111	6910	4.48216	0.134768	0.00245052	0.990257
GOTERM_BP_DIRECT	GO:0030168~platelet activation	7	4.29448	0.000815392	PIK3CG, MAPK1, GNAQ, PIK3CB, AXL, PIK3CA, SRC	161	115	16792	6.34858	0.820414	0.0202342	1.40096
GOTERM_MF_DIRECT	GO:0035004~phosphatidylinositol 3-kinase activity	3	1.84049	0.000887102	PIK3CG, PIK3CB, PIK3CA	162	5	16881	62.5222	0.340475	0.011822	1.25854
GOTERM_BP_DIRECT	GO:0050900~leukocyte migration	7	4.29448	0.00110928	KRAS, ROCK1, PIK3CB, PIK3CA, YES1, SRC, CD74	161	122	16792	5.98432	0.903319	0.0256252	1.90136
GOTERM_BP_DIRECT	GO:0036092~phosphatidylinositol-3-phosphate biosynthetic process	5	3.06748	0.00120489	PIK3CG, FGFR2, PIK3CB, PIK3CA, ATM	161	49	16792	10.6427	0.920962	0.0272081	2.06364
KEGG_PATHWAY	hsa04664:Fc epsilon RI signaling pathway	7	4.29448	0.00130503	PIK3CG, MAPK1, KRAS, MAP2K1, PIK3CB, PIK3CA, AKT2	125	68	6910	5.69059	0.208443	0.00382469	1.59418
KEGG_PATHWAY	hsa04152:AMPK signaling pathway	9	5.52147	0.00149642	PIK3CG, IGF1R, PIK3CB, PIK3CA, IGF1, PRKAA1, MTOR, RPTOR, AKT2	125	122	6910	4.07803	0.235139	0.00431423	1.82601
KEGG_PATHWAY	hsa04750:Inflammatory mediator regulation of TRP channels	8	4.90798	0.00181181	PIK3CG, GNAQ, PIK3CB, CAMK2G, PIK3CA, IGF1, GNAS, SRC	125	98	6910	4.51265	0.277189	0.00513925	2.20692
GOTERM_MF_DIRECT	GO:0035005~1-phosphatidylinositol-4-phosphate 3-kinase activity	3	1.84049	0.00183965	PIK3CG, PIK3CB, PIK3CA	162	7	16881	44.6587	0.578355	0.02307	2.59352
KEGG_PATHWAY	hsa04611:Platelet activation	9	5.52147	0.00224085	PIK3CG, MAPK1, ROCK1, GNAQ, PIK3CB, PIK3CA, GNAS, SRC, AKT2	125	130	6910	3.82708	0.330727	0.00625478	2.72294
KEGG_PATHWAY	hsa05142:Chagas disease (American trypanosomiasis)	8	4.90798	0.00254675	PIK3CG, MAPK1, GNAQ, PIK3CB, JUN, PIK3CA, GNAS, AKT2	125	104	6910	4.25231	0.366471	0.0069977	3.0893
KEGG_PATHWAY	hsa05160:Hepatitis C	9	5.52147	0.00258525	PIK3CG, EGFR, MAPK1, KRAS, PIK3CB, TP53, PIK3CA, STAT1, AKT2	125	133	6910	3.74075	0.370833	0.006996	3.13533
KEGG_PATHWAY	hsa05100:Bacterial invasion of epithelial cells	7	4.29448	0.00264803	PIK3CG, PIK3CB, MET, PIK3CA, CDH1, CTNNA1, SRC	125	78	6910	4.96103	0.377882	0.00705893	3.21033
KEGG_PATHWAY	hsa04620:Toll-like receptor signaling pathway	8	4.90798	0.00283683	PIK3CG, MAPK1, MAP2K1, PIK3CB, JUN, PIK3CA, STAT1, AKT2	125	106	6910	4.17208	0.398612	0.00745026	3.43557
KEGG_PATHWAY	hsa04668:TNF signaling pathway	8	4.90798	0.00283683	PIK3CG, MAPK1, MAP2K1, PIK3CB, JUN, PIK3CA, TNFAIP3, AKT2	125	106	6910	4.17208	0.398612	0.00745026	3.43557
KEGG_PATHWAY	hsa04923:Regulation of lipolysis in adipocytes	6	3.68098	0.00315567	PIK3CG, PIK3CB, PIK3CA, GNAS, TSHR, AKT2	125	56	6910	5.92286	0.43207	0.00816586	3.81484
KEGG_PATHWAY	hsa04666:Fc gamma R-mediated phagocytosis	7	4.29448	0.00384124	PIK3CG, MAPK1, MAP2K1, PIK3CB, HCK, PIK3CA, AKT2	125	84	6910	4.60667	0.497875	0.00965598	4.62574
KEGG_PATHWAY	hsa04210:Apoptosis	6	3.68098	0.0049091	PIK3CG, PIK3CB, TP53, PIK3CA, ATM, AKT2	125	62	6910	5.34968	0.585587	0.0121601	5.87629
GOTERM_BP_DIRECT	GO:0038096~Fc-gamma receptor signaling pathway involved in phagocytosis	6	3.68098	0.00738871	MAPK1, PIK3CB, HCK, PIK3CA, YES1, SRC	161	127	16792	4.92747	1	0.110749	12.0383
KEGG_PATHWAY	hsa04930:Type II diabetes mellitus	5	3.06748	0.0104573	PIK3CG, MAPK1, PIK3CB, PIK3CA, MTOR	125	48	6910	5.75833	0.84767	0.0247773	12.1347
KEGG_PATHWAY	hsa05164:Influenza A	9	5.52147	0.0127219	PIK3CG, MAPK1, MAP2K1, PIK3CB, JUN, CREBBP, PIK3CA, STAT1, AKT2	125	174	6910	2.85931	0.898918	0.0293254	14.5775
KEGG_PATHWAY	hsa04261:Adrenergic signaling in cardiomyocytes	8	4.90798	0.015705	PIK3CG, MAPK1, GNAQ, PIK3CB, CAMK2G, PIK3CA, GNAS, AKT2	125	146	6910	3.02904	0.941193	0.0352315	17.7
KEGG_PATHWAY	hsa04932:Non-alcoholic fatty liver disease (NAFLD)	8	4.90798	0.0185731	PIK3CG, CEBPA, PIK3CB, JUN, PIK3CA, PRKAA1, CYP2E1, AKT2	125	151	6910	2.92874	0.96512	0.0405836	20.603
KEGG_PATHWAY	hsa04022:cGMP-PKG signaling pathway	8	4.90798	0.0293561	PIK3CG, MAPK1, ROCK1, GNAQ, MAP2K1, PIK3CB, PIK3CA, AKT2	125	166	6910	2.6641	0.995172	0.062237	30.6959
KEGG_PATHWAY	hsa04973:Carbohydrate digestion and absorption	4	2.45399	0.03898	PIK3CG, PIK3CB, PIK3CA, AKT2	125	42	6910	5.26476	0.999189	0.0794247	38.6938
KEGG_PATHWAY	hsa04931:Insulin resistance	6	3.68098	0.0443028	PIK3CG, PIK3CB, PIK3CA, PRKAA1, MTOR, AKT2	125	108	6910	3.07111	0.9997	0.0890184	42.744
KEGG_PATHWAY	hsa05145:Toxoplasmosis	6	3.68098	0.0605301	PIK3CG, MAPK1, PIK3CB, PIK3CA, STAT1, AKT2	125	118	6910	2.81085	0.999986	0.115578	53.6237
KEGG_PATHWAY	hsa04670:Leukocyte transendothelial migration	6	3.68098	0.0605301	PIK3CG, CYBA, ROCK1, PIK3CB, PIK3CA, CTNNA1	125	118	6910	2.81085	0.999986	0.115578	53.6237
KEGG_PATHWAY	hsa04650:Natural killer cell mediated cytotoxicity	6	3.68098	0.067855	PIK3CG, MAPK1, KRAS, MAP2K1, PIK3CB, PIK3CA	125	122	6910	2.71869	0.999997	0.126498	57.8825
GOTERM_BP_DIRECT	GO:0038095~Fc-epsilon receptor signaling pathway	5	3.06748	0.0902348	MAPK1, KRAS, PIK3CB, JUN, PIK3CA	161	178	16792	2.92972	1	0.610716	80.5175
GOTERM_BP_DIRECT	GO:0006661~phosphatidylinositol biosynthetic process	3	1.84049	0.105629	PIK3CG, PIK3CB, PIK3CA	161	58	16792	5.39473	1	0.659704	85.4971
KEGG_PATHWAY	hsa05146:Amoebiasis	5	3.06748	0.122474	PIK3CG, GNAQ, PIK3CB, PIK3CA, GNAS	125	106	6910	2.60755	1	0.212297	79.9666
GOTERM_BP_DIRECT	GO:0050852~T cell receptor signaling pathway	4	2.45399	0.167656	MAPK1, PIK3CB, PIK3CA, CSK	161	148	16792	2.81887	1	0.806751	95.8163
GOTERM_BP_DIRECT	GO:0006935~chemotaxis	3	1.84049	0.324247	MAPK1, MAP2K1, PIK3CB	161	122	16792	2.56471	1	0.963118	99.8862
GOTERM_CC_DIRECT	GO:0005769~early endosome	4	2.45399	0.329571	MAPK1, MAP2K1, AKT2, EPHA3	162	229	18224	1.96496	1	0.791759	99.461
KEGG_PATHWAY	hsa00562:Inositol phosphate metabolism	3	1.84049	0.365327	PIK3CG, PIK3CB, PIK3CA	125	71	6910	2.33577	1	0.507207	99.6283
KEGG_PATHWAY	hsa04070:Phosphatidylinositol signaling system	3	1.84049	0.528436	PIK3CG, PIK3CB, PIK3CA	125	98	6910	1.69224	1	0.665105	99.9904
GOTERM_BP_DIRECT	GO:0007186~G-protein coupled receptor signaling pathway	5	3.06748	0.974667	PIK3CG, GNAQ, PIK3CB, GNAS, TSHR	161	899	16792	0.580079	1	1	100
Annotation Cluster 7	Enrichment Score: 5.084468953683048
Category	Term	Count	%	PValue	Genes	List Total	Pop Hits	Pop Total	Fold Enrichment	Bonferroni	Benjamini	FDR
KEGG_PATHWAY	hsa05230:Central carbon metabolism in cancer	18	11.0429	4.42469e-16	EGFR, FGFR2, PIK3CG, MAP2K1, FLT3, PIK3CB, ERBB2, MET, TP53, KIT, NTRK3, MAPK1, KRAS, PDGFRA, PIK3CA, MTOR, MYC, AKT2	125	64	6910	15.5475	7.9492e-14	1.9873e-14	5.44009e-13
GOTERM_BP_DIRECT	GO:0048015~phosphatidylinositol-mediated signaling	12	7.36196	5.3074e-09	PIK3CG, FGFR2, EGFR, IGF1R, PIK3CB, ERBB2, PDGFRA, PIK3CA, IGF1, RICTOR, KIT, MTOR	161	106	16792	11.8073	1.1172e-05	6.98255e-07	9.17965e-06
KEGG_PATHWAY	hsa04014:Ras signaling pathway	18	11.0429	4.72942e-07	EGFR, FGFR2, PIK3CG, MAP2K1, PIK3CB, FGF14, MET, IGF1, KIT, STK4, EPHA2, IGF1R, MAPK1, KRAS, VEGFA, PDGFRA, PIK3CA, AKT2	125	226	6910	4.40283	8.46531e-05	3.02345e-06	0.000582002
GOTERM_MF_DIRECT	GO:0046934~phosphatidylinositol-4,5-bisphosphate 3-kinase activity	8	4.90798	1.9943e-06	PIK3CG, FGFR2, EGFR, PIK3CB, ERBB2, PDGFRA, PIK3CA, KIT	162	62	16881	13.4456	0.000934892	5.50178e-05	0.00284599
GOTERM_BP_DIRECT	GO:0014066~regulation of phosphatidylinositol 3-kinase signaling	8	4.90798	9.3662e-06	FGFR2, EGFR, MAPK1, PIK3CB, ERBB2, PDGFRA, PIK3CA, KIT	161	78	16792	10.6972	0.0195229	0.000492777	0.0161985
KEGG_PATHWAY	hsa05231:Choline metabolism in cancer	11	6.74847	1.16438e-05	PIK3CG, EGFR, MAPK1, KRAS, MAP2K1, PIK3CB, JUN, PDGFRA, PIK3CA, MTOR, AKT2	125	101	6910	6.02059	0.00208208	5.0834e-05	0.0143279
GOTERM_BP_DIRECT	GO:0046854~phosphatidylinositol phosphorylation	8	4.90798	3.19515e-05	PIK3CG, FGFR2, EGFR, PIK3CB, ERBB2, PDGFRA, PIK3CA, KIT	161	94	16792	8.87644	0.065047	0.00143002	0.0552487
GOTERM_BP_DIRECT	GO:0000165~MAPK cascade	12	7.36196	4.32367e-05	FGFR2, EGFR, MAPK1, KRAS, MAP2K1, CAMK2G, ERBB2, PDGFRA, MAPKAPK2, KIT, JAK3, MYC	161	262	16792	4.77701	0.0869962	0.00181865	0.0747555
KEGG_PATHWAY	hsa04810:Regulation of actin cytoskeleton	13	7.97546	0.000377317	FGFR2, PIK3CG, EGFR, ROCK1, MAP2K1, PIK3CB, FGF14, SRC, MAPK1, KRAS, PDGFRA, PIK3CA, APC	125	211	6910	3.40588	0.0653214	0.00135014	0.463338
GOTERM_MF_DIRECT	GO:0005088~Ras guanyl-nucleotide exchange factor activity	7	4.29448	0.000819695	FGFR2, EGFR, CAMK2G, ERBB2, PDGFRA, KIT, JAK3	162	115	16881	6.34283	0.319273	0.0115867	1.16343
GOTERM_MF_DIRECT	GO:0004716~receptor signaling protein tyrosine kinase activity	3	1.84049	0.00386863	EGFR, ERBB2, KIT	162	10	16881	31.2611	0.837635	0.0433706	5.38134
GOTERM_BP_DIRECT	GO:0043547~positive regulation of GTPase activity	12	7.36196	0.0195479	FGFR2, EGFR, BCR, GNAQ, JUN, CAMK2G, ERBB2, PDGFRA, GNAS, KIT, JAK3, AXIN1	161	565	16792	2.21518	1	0.221461	28.9258
KEGG_PATHWAY	hsa04020:Calcium signaling pathway	7	4.29448	0.102217	PHKA2, EGFR, GNAQ, CAMK2G, ERBB2, PDGFRA, GNAS	125	179	6910	2.16179	1	0.18213	73.4707
Annotation Cluster 8	Enrichment Score: 4.920268383692218
Category	Term	Count	%	PValue	Genes	List Total	Pop Hits	Pop Total	Fold Enrichment	Bonferroni	Benjamini	FDR
GOTERM_BP_DIRECT	GO:0048013~ephrin receptor signaling pathway	9	5.52147	1.61128e-06	EPHA5, NTRK3, ROCK1, YES1, EPHB3, SRC, EPHA2, EPHA3, EPHB2	161	86	16792	10.9149	0.00338599	0.000113052	0.00278681
GOTERM_MF_DIRECT	GO:0005003~ephrin receptor activity	5	3.06748	2.49681e-06	EPHA5, EPHB3, EPHA2, EPHA3, EPHB2	162	11	16881	47.3653	0.00117032	6.50536e-05	0.00356308
KEGG_PATHWAY	hsa04360:Axon guidance	10	6.13497	0.000431162	EPHA5, MAPK1, KRAS, ROCK1, MET, EPHB3, CDK5, EPHA2, EPHA3, EPHB2	125	127	6910	4.35276	0.0742903	0.00148341	0.529297
Annotation Cluster 9	Enrichment Score: 4.773862416505089
Category	Term	Count	%	PValue	Genes	List Total	Pop Hits	Pop Total	Fold Enrichment	Bonferroni	Benjamini	FDR
GOTERM_BP_DIRECT	GO:0043406~positive regulation of MAP kinase activity	9	5.52147	8.36972e-08	PIK3CG, EGFR, KRAS, FLT3, ERBB2, VEGFA, KIT, CSK, SRC	161	59	16792	15.9099	0.000176167	8.80909e-06	0.000144762
GOTERM_BP_DIRECT	GO:0038128~ERBB2 signaling pathway	6	3.68098	2.87216e-05	EGFR, KRAS, PTK6, ERBB2, PIK3CA, SRC	161	38	16792	16.4681	0.0586684	0.00134265	0.049665
GOTERM_BP_DIRECT	GO:0007173~epidermal growth factor receptor signaling pathway	5	3.06748	0.00198378	EGFR, KRAS, PIK3CA, CSK, SRC	161	56	16792	9.31233	0.984702	0.0405415	3.37623
Annotation Cluster 10	Enrichment Score: 4.127823061530192
Category	Term	Count	%	PValue	Genes	List Total	Pop Hits	Pop Total	Fold Enrichment	Bonferroni	Benjamini	FDR
GOTERM_BP_DIRECT	GO:0038083~peptidyl-tyrosine autophosphorylation	8	4.90798	8.94914e-08	IGF1R, HCK, PTK6, JAK3, YES1, CSK, SRC, SRMS	161	40	16792	20.8596	0.000188362	8.56267e-06	0.000154784
GOTERM_CC_DIRECT	GO:0031234~extrinsic component of cytoplasmic side of plasma membrane	9	5.52147	1.46945e-07	CYLD, KRAS, HCK, PTK6, JAK3, YES1, CSK, SRC, SRMS	162	68	18224	14.8889	3.8058e-05	5.43695e-06	0.000191957
GOTERM_MF_DIRECT	GO:0004715~non-membrane spanning protein tyrosine kinase activity	8	4.90798	2.46641e-07	HCK, PTK6, JAK3, YES1, CSK, SRC, SRMS, WEE1	162	46	16881	18.1224	0.000115668	7.7116e-06	0.000351975
GOTERM_BP_DIRECT	GO:0042127~regulation of cell proliferation	8	4.90798	0.0020122	CDKN1B, JUN, PTK6, KIT, YES1, CSK, SRC, SRMS	161	185	16792	4.51019	0.985592	0.040716	3.42381
GOTERM_MF_DIRECT	GO:0005102~receptor binding	11	6.74847	0.00209978	AR, PTPRD, TNFSF13B, HCK, PTK6, JAK3, YES1, CSK, SRC, SRMS, EPHB2	162	353	16881	3.24714	0.626872	0.0256093	2.95516
GOTERM_BP_DIRECT	GO:0045087~innate immune response	11	6.74847	0.0082556	PIK3CG, CYBA, CYLD, PTK6, AXL, JAK3, YES1, CSK, SRC, SRMS, B2M	161	430	16792	2.66809	1	0.11798	13.3576
GOTERM_CC_DIRECT	GO:0005884~actin filament	3	1.84049	0.112627	HCK, YES1, SRC	162	65	18224	5.19202	1	0.482356	79.0058
Annotation Cluster 11	Enrichment Score: 3.893584783141032
Category	Term	Count	%	PValue	Genes	List Total	Pop Hits	Pop Total	Fold Enrichment	Bonferroni	Benjamini	FDR
GOTERM_BP_DIRECT	GO:0006338~chromatin remodeling	10	6.13497	1.26957e-07	ATRX, TOP1, SMARCB1, ESR1, PBRM1, ARID1A, ARID1B, DAXX, MYC, SMARCA4	161	86	16792	12.1277	0.000267208	1.16192e-05	0.000219583
GOTERM_BP_DIRECT	GO:0016569~covalent chromatin modification	10	6.13497	1.32424e-06	ATRX, BCORL1, SMARCB1, PBRM1, ARID1A, ARID1B, NCOR1, DAXX, ARID2, SMARCA4	161	113	16792	9.22992	0.00278365	9.6117e-05	0.00229037
GOTERM_CC_DIRECT	GO:0071565~nBAF complex	4	2.45399	0.000229338	SMARCB1, ARID1A, ARID1B, SMARCA4	162	14	18224	32.1411	0.0576753	0.00370595	0.299175
GOTERM_CC_DIRECT	GO:0016514~SWI/SNF complex	4	2.45399	0.000284816	SMARCB1, ARID1A, ARID1B, SMARCA4	162	15	18224	29.9984	0.0711221	0.00433048	0.371423
GOTERM_BP_DIRECT	GO:0006337~nucleosome disassembly	4	2.45399	0.000523334	SMARCB1, ARID1A, ARID2, SMARCA4	161	17	16792	24.5407	0.667763	0.0143942	0.901306
GOTERM_CC_DIRECT	GO:0071564~npBAF complex	3	1.84049	0.00483023	SMARCB1, ARID1A, SMARCA4	162	12	18224	28.1235	0.714657	0.0554086	6.12924
GOTERM_BP_DIRECT	GO:0043044~ATP-dependent chromatin remodeling	3	1.84049	0.0200214	SMARCB1, ARID1A, SMARCA4	161	23	16792	13.6041	1	0.222685	29.5173
Annotation Cluster 12	Enrichment Score: 3.5959817167743404
Category	Term	Count	%	PValue	Genes	List Total	Pop Hits	Pop Total	Fold Enrichment	Bonferroni	Benjamini	FDR
KEGG_PATHWAY	hsa04115:p53 signaling pathway	10	6.13497	2.5668e-06	CCNE1, CDKN2A, CCND3, TP53, MDM2, IGF1, CHEK2, CDK4, ATM, CDK2	125	67	6910	8.25075	0.000459353	1.39229e-05	0.00315867
GOTERM_CC_DIRECT	GO:0000307~cyclin-dependent protein kinase holoenzyme complex	4	2.45399	0.000284816	CCNE1, CCND3, CDK4, CDK2	162	15	18224	29.9984	0.0711221	0.00433048	0.371423
GOTERM_MF_DIRECT	GO:0004693~cyclin-dependent protein serine/threonine kinase activity	5	3.06748	0.000295741	CCND3, CDK12, CDK4, CDK5, CDK2	162	34	16881	15.3241	0.129531	0.00553355	0.421218
GOTERM_BP_DIRECT	GO:0051301~cell division	9	5.52147	0.0191075	CCNE1, CCND3, TPX2, BIRC5, CHEK2, CDK4, CDK5, CDK2, WEE1	161	350	16792	2.68195	1	0.218175	28.3717
Annotation Cluster 13	Enrichment Score: 2.989592261771297
Category	Term	Count	%	PValue	Genes	List Total	Pop Hits	Pop Total	Fold Enrichment	Bonferroni	Benjamini	FDR
KEGG_PATHWAY	hsa04914:Progesterone-mediated oocyte maturation	10	6.13497	2.27774e-05	PIK3CG, MAPK1, IGF1R, KRAS, MAP2K1, PIK3CB, PIK3CA, IGF1, CDK2, AKT2	125	87	6910	6.35402	0.0040689	9.70716e-05	0.0280263
KEGG_PATHWAY	hsa04730:Long-term depression	7	4.29448	0.000670742	MAPK1, IGF1R, KRAS, GNAQ, MAP2K1, IGF1, GNAS	125	60	6910	6.44933	0.113171	0.00210485	0.822294
KEGG_PATHWAY	hsa04114:Oocyte meiosis	8	4.90798	0.00331877	MAPK1, CCNE1, IGF1R, AR, MAP2K1, CAMK2G, IGF1, CDK2	125	109	6910	4.05725	0.448464	0.00846465	4.00833
GOTERM_BP_DIRECT	GO:0070371~ERK1 and ERK2 cascade	3	1.84049	0.0217067	MAPK1, MAP2K1, IGF1	161	24	16792	13.0373	1	0.236736	31.5846
Annotation Cluster 14	Enrichment Score: 2.9298016933709925
Category	Term	Count	%	PValue	Genes	List Total	Pop Hits	Pop Total	Fold Enrichment	Bonferroni	Benjamini	FDR
GOTERM_MF_DIRECT	GO:0008013~beta-catenin binding	9	5.52147	1.12662e-06	AR, ESR1, MED12, CDH1, CTNNA1, TCF7L2, SUFU, AXIN1, APC	162	82	16881	11.437	0.000528245	3.30235e-05	0.00160776
KEGG_PATHWAY	hsa04310:Wnt signaling pathway	10	6.13497	0.000790401	PPARD, CCND3, JUN, CAMK2G, CREBBP, TP53, MYC, TCF7L2, AXIN1, APC	125	138	6910	4.0058	0.131978	0.00243733	0.968335
GOTERM_BP_DIRECT	GO:0060070~canonical Wnt signaling pathway	5	3.06748	0.00814429	MED12, MYC, TCF7L2, AXIN1, APC	161	83	16792	6.28302	1	0.117272	13.1893
KEGG_PATHWAY	hsa05217:Basal cell carcinoma	5	3.06748	0.0166583	TP53, TCF7L2, SUFU, AXIN1, APC	125	55	6910	5.02545	0.950558	0.0368892	18.6756
KEGG_PATHWAY	hsa04390:Hippo signaling pathway	8	4.90798	0.0185731	CCND3, CDH1, BIRC5, CTNNA1, MYC, TCF7L2, AXIN1, APC	125	151	6910	2.92874	0.96512	0.0405836	20.603
Annotation Cluster 15	Enrichment Score: 2.8809504060767153
Category	Term	Count	%	PValue	Genes	List Total	Pop Hits	Pop Total	Fold Enrichment	Bonferroni	Benjamini	FDR
GOTERM_MF_DIRECT	GO:0018024~histone-lysine N-methyltransferase activity	5	3.06748	0.000505452	KMT2D, KMT2A, KMT2C, KMT2B, SETD2	162	39	16881	13.3594	0.211101	0.00843271	0.718906
GOTERM_MF_DIRECT	GO:0042800~histone methyltransferase activity (H3-K4 specific)	4	2.45399	0.000625396	KMT2D, KMT2A, KMT2C, KMT2B	162	18	16881	23.1564	0.254278	0.00941994	0.888794
GOTERM_BP_DIRECT	GO:0051568~histone H3-K4 methylation	4	2.45399	0.000859141	KMT2D, KMT2A, KMT2C, KMT2B	161	20	16792	20.8596	0.836226	0.0210606	1.47561
GOTERM_CC_DIRECT	GO:0035097~histone methyltransferase complex	4	2.45399	0.00105255	KMT2D, KMT2A, KMT2C, KMT2B	162	23	18224	19.5641	0.23872	0.0150388	1.36628
KEGG_PATHWAY	hsa00310:Lysine degradation	5	3.06748	0.0137754	KMT2D, KMT2A, KMT2C, KMT2B, SETD2	125	52	6910	5.31538	0.916503	0.0313313	15.6925
Annotation Cluster 16	Enrichment Score: 2.6450216600109444
Category	Term	Count	%	PValue	Genes	List Total	Pop Hits	Pop Total	Fold Enrichment	Bonferroni	Benjamini	FDR
GOTERM_MF_DIRECT	GO:0045295~gamma-catenin binding	4	2.45399	0.000175856	CDH1, CTNNA1, TCF7L2, APC	162	12	16881	34.7346	0.0791734	0.00357982	0.250667
GOTERM_CC_DIRECT	GO:0016342~catenin complex	3	1.84049	0.00268093	CDH1, CTNNA1, APC	162	9	18224	37.4979	0.501072	0.0359329	3.44608
GOTERM_CC_DIRECT	GO:0030027~lamellipodium	7	4.29448	0.00300323	ROCK1, PIK3CA, CDH1, CTNNA1, CDK5, EPHA2, APC	162	160	18224	4.9216	0.541138	0.0364159	3.8529
KEGG_PATHWAY	hsa04390:Hippo signaling pathway	8	4.90798	0.0185731	CCND3, CDH1, BIRC5, CTNNA1, MYC, TCF7L2, AXIN1, APC	125	151	6910	2.92874	0.96512	0.0405836	20.603
Annotation Cluster 17	Enrichment Score: 2.330855525821274
Category	Term	Count	%	PValue	Genes	List Total	Pop Hits	Pop Total	Fold Enrichment	Bonferroni	Benjamini	FDR
GOTERM_MF_DIRECT	GO:0000978~RNA polymerase II core promoter proximal region sequence-specific DNA binding	12	7.36196	0.000612026	CEBPA, SOX10, AR, FOXL2, SMARCB1, JUN, ESR1, ETV1, STAT1, MYC, TCF7L2, SMARCA4	162	355	16881	3.52238	0.249584	0.00952528	0.869871
GOTERM_BP_DIRECT	GO:0006366~transcription from RNA polymerase II promoter	13	7.97546	0.00375705	CEBPA, SOX10, FOXL2, KMT2A, ESR1, TP53, WT1, JUN, ETV1, RUNX1, PARP1, MYC, NCOR1	161	513	16792	2.64303	0.999638	0.0671438	6.303
GOTERM_MF_DIRECT	GO:0003700~transcription factor activity, sequence-specific DNA binding	19	11.6564	0.00472786	E2F1, CEBPA, AR, PPARD, FOXL2, KMT2A, CREBBP, KMT2B, TP53, ESR1, STAT1, TCF7L2, WT1, MYCN, JUN, ETV1, NKX2-1, RUNX1, MYC	162	961	16881	2.06022	0.891675	0.0503758	6.5394
GOTERM_MF_DIRECT	GO:0001077~transcriptional activator activity, RNA polymerase II core promoter proximal region sequence-specific binding	8	4.90798	0.00757468	CEBPA, AR, FOXL2, JUN, ESR1, ETV1, MYC, WT1	162	236	16881	3.53233	0.971733	0.0716001	10.2828
GOTERM_MF_DIRECT	GO:0043565~sequence-specific DNA binding	11	6.74847	0.0269201	E2F1, AR, PPARD, FOXL2, JUN, TP53, ESR1, ETV1, MYC, TCF7L2, WT1	162	518	16881	2.21282	0.999997	0.189264	32.2562
Annotation Cluster 18	Enrichment Score: 2.054348590186843
Category	Term	Count	%	PValue	Genes	List Total	Pop Hits	Pop Total	Fold Enrichment	Bonferroni	Benjamini	FDR
KEGG_PATHWAY	hsa04540:Gap junction	8	4.90798	0.000963584	EGFR, MAPK1, KRAS, GNAQ, MAP2K1, PDGFRA, GNAS, SRC	125	88	6910	5.02545	0.158496	0.00287195	1.17935
GOTERM_BP_DIRECT	GO:2000641~regulation of early endosome to late endosome transport	3	1.84049	0.00243292	MAPK1, MAP2K1, SRC	161	8	16792	39.1118	0.994069	0.0476605	4.12557
GOTERM_CC_DIRECT	GO:0005770~late endosome	3	1.84049	0.293047	MAPK1, MAP2K1, SRC	162	122	18224	2.76624	1	0.770635	98.9222
Annotation Cluster 19	Enrichment Score: 1.9087065077339347
Category	Term	Count	%	PValue	Genes	List Total	Pop Hits	Pop Total	Fold Enrichment	Bonferroni	Benjamini	FDR
GOTERM_BP_DIRECT	GO:0016055~Wnt signaling pathway	7	4.29448	0.00909305	CCNE1, CYLD, PRKAA1, TCF7L2, MARK1, AXIN1, APC	161	187	16792	3.90421	1	0.124999	14.6144
GOTERM_CC_DIRECT	GO:0005881~cytoplasmic microtubule	4	2.45399	0.0103359	CYLD, BIRC5, AXIN1, APC	162	51	18224	8.82305	0.932182	0.0983214	12.6915
GOTERM_BP_DIRECT	GO:0090090~negative regulation of canonical Wnt signaling pathway	6	3.68098	0.0199905	CYLD, SOX10, STK4, TCF7L2, AXIN1, APC	161	163	16792	3.8392	1	0.223542	29.4788
Annotation Cluster 20	Enrichment Score: 1.7699228156248543
Category	Term	Count	%	PValue	Genes	List Total	Pop Hits	Pop Total	Fold Enrichment	Bonferroni	Benjamini	FDR
KEGG_PATHWAY	hsa04912:GnRH signaling pathway	9	5.52147	0.000209738	EGFR, MAPK1, KRAS, GNAQ, MAP2K1, JUN, CAMK2G, GNAS, SRC	125	91	6910	5.46725	0.0368509	0.000798555	0.257799
KEGG_PATHWAY	hsa04916:Melanogenesis	9	5.52147	0.000401471	MAPK1, KRAS, GNAQ, MAP2K1, CAMK2G, CREBBP, GNAS, KIT, TCF7L2	125	100	6910	4.9752	0.0693553	0.00140837	0.492931
KEGG_PATHWAY	hsa04730:Long-term depression	7	4.29448	0.000670742	MAPK1, IGF1R, KRAS, GNAQ, MAP2K1, IGF1, GNAS	125	60	6910	6.44933	0.113171	0.00210485	0.822294
KEGG_PATHWAY	hsa04725:Cholinergic synapse	9	5.52147	0.000808377	PIK3CG, MAPK1, KRAS, GNAQ, MAP2K1, PIK3CB, CAMK2G, PIK3CA, AKT2	125	111	6910	4.48216	0.134768	0.00245052	0.990257
KEGG_PATHWAY	hsa04540:Gap junction	8	4.90798	0.000963584	EGFR, MAPK1, KRAS, GNAQ, MAP2K1, PDGFRA, GNAS, SRC	125	88	6910	5.02545	0.158496	0.00287195	1.17935
KEGG_PATHWAY	hsa04720:Long-term potentiation	6	3.68098	0.00640601	MAPK1, KRAS, GNAQ, MAP2K1, CAMK2G, CREBBP	125	66	6910	5.02545	0.683478	0.0156349	7.60396
KEGG_PATHWAY	hsa04320:Dorso-ventral axis formation	4	2.45399	0.0120498	EGFR, MAPK1, KRAS, MAP2K1	125	27	6910	8.18963	0.885825	0.0281491	13.8591
KEGG_PATHWAY	hsa04726:Serotonergic synapse	6	3.68098	0.0488583	MAPK1, KRAS, GNAQ, MAP2K1, CYP2D6, GNAS	125	111	6910	2.98811	0.999872	0.0958384	46.0135
KEGG_PATHWAY	hsa04270:Vascular smooth muscle contraction	5	3.06748	0.16511	MAPK1, ROCK1, GNAQ, MAP2K1, GNAS	125	119	6910	2.32269	1	0.271437	89.1465
KEGG_PATHWAY	hsa05034:Alcoholism	6	3.68098	0.211877	MAPK1, KRAS, MAP2K1, HIST1H3B, H3F3A, GNAS	125	177	6910	1.8739	1	0.328552	94.6607
KEGG_PATHWAY	hsa04713:Circadian entrainment	4	2.45399	0.242737	MAPK1, GNAQ, CAMK2G, GNAS	125	95	6910	2.32758	1	0.366569	96.734
GOTERM_MF_DIRECT	GO:0003924~GTPase activity	4	2.45399	0.386354	KRAS, GNAQ, ARFRP1, GNAS	162	234	16881	1.78126	1	0.903387	99.9059
GOTERM_MF_DIRECT	GO:0005525~GTP binding	5	3.06748	0.500213	KRAS, GNAQ, ARFRP1, TPX2, GNAS	162	384	16881	1.35682	1	0.95879	99.995
KEGG_PATHWAY	hsa04724:Glutamatergic synapse	3	1.84049	0.611016	MAPK1, GNAQ, GNAS	125	114	6910	1.45474	1	0.744114	99.9991
Annotation Cluster 21	Enrichment Score: 1.5876127495272006
Category	Term	Count	%	PValue	Genes	List Total	Pop Hits	Pop Total	Fold Enrichment	Bonferroni	Benjamini	FDR
GOTERM_BP_DIRECT	GO:0000086~G2/M transition of mitotic cell cycle	6	3.68098	0.0100693	TPX2, SKP2, BIRC5, CHEK2, CDK2, WEE1	161	137	16792	4.5678	1	0.134909	16.0578
GOTERM_BP_DIRECT	GO:0051301~cell division	9	5.52147	0.0191075	CCNE1, CCND3, TPX2, BIRC5, CHEK2, CDK4, CDK5, CDK2, WEE1	161	350	16792	2.68195	1	0.218175	28.3717
GOTERM_BP_DIRECT	GO:0007067~mitotic nuclear division	6	3.68098	0.0897338	TPX2, PBRM1, BIRC5, AURKB, CDK2, WEE1	161	248	16792	2.52334	1	0.610317	80.3311
Annotation Cluster 22	Enrichment Score: 1.3605610464007096
Category	Term	Count	%	PValue	Genes	List Total	Pop Hits	Pop Total	Fold Enrichment	Bonferroni	Benjamini	FDR
GOTERM_CC_DIRECT	GO:0005913~cell-cell adherens junction	9	5.52147	0.00809308	EGFR, HIST1H3B, CDH1, STAT1, CTNNA1, PPP1R13L, SRC, EPHA2, APC	162	323	18224	3.1345	0.87811	0.083958	10.0712
GOTERM_MF_DIRECT	GO:0098641~cadherin binding involved in cell-cell adhesion	8	4.90798	0.0213744	EGFR, HIST1H3B, CDH1, STAT1, CTNNA1, PPP1R13L, SRC, EPHA2	162	290	16881	2.87458	0.99996	0.160301	26.5332
GOTERM_BP_DIRECT	GO:0098609~cell-cell adhesion	4	2.45399	0.478971	HIST1H3B, STAT1, PPP1R13L, EPHA2	161	271	16792	1.53946	1	0.995204	99.9987
Annotation Cluster 23	Enrichment Score: 1.1923484616815025
Category	Term	Count	%	PValue	Genes	List Total	Pop Hits	Pop Total	Fold Enrichment	Bonferroni	Benjamini	FDR
GOTERM_MF_DIRECT	GO:0004879~RNA polymerase II transcription factor activity, ligand-activated sequence-specific DNA binding	3	1.84049	0.0460956	AR, PPARD, ESR1	162	36	16881	8.68364	1	0.264645	49.0061
GOTERM_BP_DIRECT	GO:0006367~transcription initiation from RNA polymerase II promoter	5	3.06748	0.0575886	AR, PPARD, CREBBP, ESR1, MED12	161	152	16792	3.43086	1	0.47113	64.1519
GOTERM_MF_DIRECT	GO:0003707~steroid hormone receptor activity	3	1.84049	0.0997605	AR, PPARD, ESR1	162	56	16881	5.58234	1	0.459962	77.6821
Annotation Cluster 24	Enrichment Score: 1.1134401454919878
Category	Term	Count	%	PValue	Genes	List Total	Pop Hits	Pop Total	Fold Enrichment	Bonferroni	Benjamini	FDR
GOTERM_MF_DIRECT	GO:0016712~oxidoreductase activity, acting on paired donors, with incorporation or reduction of molecular oxygen, reduced flavin or flavoprotein as one donor, and incorporation of one atom of oxygen	3	1.84049	0.00874898	CYP2D6, CYP2E1, CYP19A1	162	15	16881	20.8407	0.983777	0.0791209	11.786
GOTERM_MF_DIRECT	GO:0019825~oxygen binding	4	2.45399	0.0101572	CYP2D6, CYP2E1, CYP19A1, SOD2	162	47	16881	8.8684	0.991671	0.0879662	13.5576
GOTERM_MF_DIRECT	GO:0008395~steroid hydroxylase activity	3	1.84049	0.025291	CYP2D6, CYP2E1, CYP19A1	162	26	16881	12.0235	0.999994	0.181461	30.6196
GOTERM_MF_DIRECT	GO:0020037~heme binding	5	3.06748	0.0422516	CYBA, CYP2D6, CYP2E1, SRC, CYP19A1	162	137	16881	3.80305	1	0.248111	45.9938
GOTERM_MF_DIRECT	GO:0016705~oxidoreductase activity, acting on paired donors, with incorporation or reduction of molecular oxygen	3	1.84049	0.102766	CYP2D6, CYP2E1, CYP19A1	162	57	16881	5.48441	1	0.466274	78.7222
GOTERM_MF_DIRECT	GO:0004497~monooxygenase activity	3	1.84049	0.105796	CYP2D6, CYP2E1, CYP19A1	162	58	16881	5.38985	1	0.472479	79.725
GOTERM_BP_DIRECT	GO:0055114~oxidation-reduction process	8	4.90798	0.334853	CYBA, CYP2D6, ABCC4, CYP2E1, KDM5C, CYP19A1, MTRR, SOD2	161	592	16792	1.40943	1	0.967273	99.9135
GOTERM_MF_DIRECT	GO:0005506~iron ion binding	3	1.84049	0.428247	CYP2D6, CYP2E1, CYP19A1	162	153	16881	2.04321	1	0.929237	99.9657
GOTERM_CC_DIRECT	GO:0005789~endoplasmic reticulum membrane	8	4.90798	0.643621	EGFR, CYBA, CYP2D6, EPHX1, FKBP1A, CYP2E1, MTOR, CYP19A1	162	862	18224	1.04403	1	0.967482	99.9999
Annotation Cluster 25	Enrichment Score: 0.9146402396802166
Category	Term	Count	%	PValue	Genes	List Total	Pop Hits	Pop Total	Fold Enrichment	Bonferroni	Benjamini	FDR
KEGG_PATHWAY	hsa04922:Glucagon signaling pathway	7	4.29448	0.00852338	PHKA2, GNAQ, CAMK2G, CREBBP, PRKAA1, GNAS, AKT2	125	99	6910	3.90869	0.783946	0.0204929	9.99802
KEGG_PATHWAY	hsa04261:Adrenergic signaling in cardiomyocytes	8	4.90798	0.015705	PIK3CG, MAPK1, GNAQ, PIK3CB, CAMK2G, PIK3CA, GNAS, AKT2	125	146	6910	3.02904	0.941193	0.0352315	17.7
KEGG_PATHWAY	hsa04020:Calcium signaling pathway	7	4.29448	0.102217	PHKA2, EGFR, GNAQ, CAMK2G, ERBB2, PDGFRA, GNAS	125	179	6910	2.16179	1	0.18213	73.4707
KEGG_PATHWAY	hsa04728:Dopaminergic synapse	5	3.06748	0.197342	GNAQ, CAMK2G, GNAS, COMT, AKT2	125	128	6910	2.15937	1	0.310105	93.3142
KEGG_PATHWAY	hsa04713:Circadian entrainment	4	2.45399	0.242737	MAPK1, GNAQ, CAMK2G, GNAS	125	95	6910	2.32758	1	0.366569	96.734
KEGG_PATHWAY	hsa04971:Gastric acid secretion	3	1.84049	0.378252	GNAQ, CAMK2G, GNAS	125	73	6910	2.27178	1	0.519685	99.7115
KEGG_PATHWAY	hsa04925:Aldosterone synthesis and secretion	3	1.84049	0.428783	GNAQ, CAMK2G, GNAS	125	81	6910	2.04741	1	0.572358	99.8983
KEGG_PATHWAY	hsa04911:Insulin secretion	3	1.84049	0.453245	GNAQ, CAMK2G, GNAS	125	85	6910	1.95106	1	0.593674	99.9407
Annotation Cluster 26	Enrichment Score: 0.7707787183205991
Category	Term	Count	%	PValue	Genes	List Total	Pop Hits	Pop Total	Fold Enrichment	Bonferroni	Benjamini	FDR
GOTERM_BP_DIRECT	GO:0006805~xenobiotic metabolic process	4	2.45399	0.0384345	CYP2D6, EPHX1, CYP2E1, GSTP1	161	78	16792	5.34862	1	0.355211	49.2304
KEGG_PATHWAY	hsa00980:Metabolism of xenobiotics by cytochrome P450	4	2.45399	0.147056	CYP2D6, EPHX1, CYP2E1, GSTP1	125	74	6910	2.98811	1	0.245652	85.8777
KEGG_PATHWAY	hsa00982:Drug metabolism - cytochrome P450	3	1.84049	0.345758	CYP2D6, CYP2E1, GSTP1	125	68	6910	2.43882	1	0.489359	99.4599
KEGG_PATHWAY	hsa05204:Chemical carcinogenesis	3	1.84049	0.422579	EPHX1, CYP2E1, GSTP1	125	80	6910	2.073	1	0.568377	99.8839
Annotation Cluster 27	Enrichment Score: 0.6602891588802122
Category	Term	Count	%	PValue	Genes	List Total	Pop Hits	Pop Total	Fold Enrichment	Bonferroni	Benjamini	FDR
GOTERM_BP_DIRECT	GO:0007189~adenylate cyclase-activating G-protein coupled receptor signaling pathway	3	1.84049	0.0821559	GNAQ, GNAS, TSHR	161	50	16792	6.25789	1	0.580034	77.2985
KEGG_PATHWAY	hsa04918:Thyroid hormone synthesis	4	2.45399	0.130508	GNAQ, GNAS, LRP2, TSHR	125	70	6910	3.15886	1	0.223418	82.1104
GOTERM_BP_DIRECT	GO:0007186~G-protein coupled receptor signaling pathway	5	3.06748	0.974667	PIK3CG, GNAQ, PIK3CB, GNAS, TSHR	161	899	16792	0.580079	1	1	100

## Sheet: CGC 
Annotation Cluster 1	Enrichment Score: 6.699909728699094
Category	Term	Count	%	PValue	Genes	List Total	Pop Hits	Pop Total	Fold Enrichment	Bonferroni	Benjamini	FDR
KEGG_PATHWAY	hsa05166:HTLV-I infection	19	16.2393	8.1976e-09	PIK3CG, XPO1, CREBBP, TGFBR2, MAP2K4, TP53, NFKBIA, CHEK2, CDK4, ATM, KRAS, CCND3, CCND2, JUN, MAP3K1, LCK, PIK3CA, JAK3, APC	96	256	6910	5.3422	1.44278e-06	2.40463e-07	1.00595e-05
KEGG_PATHWAY	hsa05203:Viral carcinogenesis	16	13.6752	9.89778e-08	PIK3CG, CREBBP, TP53, NFKBIA, CDK4, CDK2, CCNE1, KRAS, CDKN1B, CCND3, CCND2, JUN, CASP8, MDM2, PIK3CA, JAK3	96	205	6910	5.61789	1.74199e-05	1.45167e-06	0.000121458
KEGG_PATHWAY	hsa05169:Epstein-Barr virus infection	13	11.1111	9.79594e-06	PIK3CG, XPO1, CDKN1B, JUN, CREBBP, MAP2K4, TP53, NFKBIA, MAPK9, PIK3CA, MDM2, JAK3, CDK2	96	190	6910	4.92489	0.00172261	6.38533e-05	0.0120202
Annotation Cluster 2	Enrichment Score: 6.546527176647904
Category	Term	Count	%	PValue	Genes	List Total	Pop Hits	Pop Total	Fold Enrichment	Bonferroni	Benjamini	FDR
KEGG_PATHWAY	hsa05215:Prostate cancer	14	11.9658	1.39816e-10	PIK3CG, EGFR, AR, ERBB2, CREBBP, TP53, NFKBIA, CDK2, CCNE1, IGF1R, KRAS, CDKN1B, MDM2, PIK3CA	96	88	6910	11.4512	2.46077e-08	8.20257e-09	1.71572e-07
KEGG_PATHWAY	hsa05203:Viral carcinogenesis	16	13.6752	9.89778e-08	PIK3CG, CREBBP, TP53, NFKBIA, CDK4, CDK2, CCNE1, KRAS, CDKN1B, CCND3, CCND2, JUN, CASP8, MDM2, PIK3CA, JAK3	96	205	6910	5.61789	1.74199e-05	1.45167e-06	0.000121458
KEGG_PATHWAY	hsa05220:Chronic myeloid leukemia	10	8.54701	4.98927e-07	PIK3CG, CDKN1B, KRAS, BCR, TGFBR2, TP53, PIK3CA, NFKBIA, MDM2, CDK4	96	72	6910	9.99711	8.78074e-05	5.16535e-06	0.000612244
KEGG_PATHWAY	hsa05162:Measles	12	10.2564	1.75053e-06	PIK3CG, CCNE1, CDKN1B, CCND3, CCND2, TP53, PIK3CA, NFKBIA, JAK3, STAT1, CDK4, CDK2	96	133	6910	6.49436	0.000308045	1.54045e-05	0.00214809
KEGG_PATHWAY	hsa05222:Small cell lung cancer	8	6.83761	0.000153131	PIK3CG, CCNE1, PTK2, TP53, PIK3CA, NFKBIA, CDK4, CDK2	96	85	6910	6.77451	0.0265931	0.000841929	0.187748
Annotation Cluster 3	Enrichment Score: 6.28429610617041
Category	Term	Count	%	PValue	Genes	List Total	Pop Hits	Pop Total	Fold Enrichment	Bonferroni	Benjamini	FDR
GOTERM_BP_DIRECT	GO:0018108~peptidyl-tyrosine phosphorylation	18	15.3846	2.77417e-16	EGFR, BCR, FGFR3, ERBB4, FLT3, ERBB3, FLT4, ERBB2, MAP2K4, MET, KIT, DDR2, EPHA3, EPHA4, PTK2, EPHA7, EPHA8, JAK3	115	153	16792	17.1785	3.46612e-13	3.46612e-13	3.66374e-13
GOTERM_MF_DIRECT	GO:0004714~transmembrane receptor protein tyrosine kinase activity	12	10.2564	7.49655e-16	EGFR, DDR1, IGF1R, ERBB4, FLT3, ERBB3, FLT4, ERBB2, MET, KIT, DDR2, ROS1	114	38	16881	46.7618	2.75113e-13	9.17044e-14	1.06581e-12
GOTERM_BP_DIRECT	GO:0046777~protein autophosphorylation	18	15.3846	2.12879e-15	EGFR, BCR, FGFR3, ERBB4, FLT3, FLT4, ERBB2, KIT, CHEK2, DDR2, ATM, IGF1R, DDR1, EPHA4, PTK2, EPHA8, CDK12, SIK1	115	172	16792	15.2809	3.29281e-12	1.64646e-12	3.51941e-12
GOTERM_MF_DIRECT	GO:0004713~protein tyrosine kinase activity	16	13.6752	1.18126e-14	EGFR, BCR, FGFR3, ERBB4, ERBB3, ERBB2, MET, MAP2K4, KIT, IGF1R, EPHA4, PTK2, EPHA7, LCK, JAK3, ROS1	114	133	16881	17.814	4.166e-12	1.0415e-12	1.61204e-11
GOTERM_BP_DIRECT	GO:0007169~transmembrane receptor protein tyrosine kinase signaling pathway	13	11.1111	2.0568e-12	EGFR, ITK, ERBB4, ERBB3, FLT3, ERBB2, FLT4, MET, KIT, IGF1R, DDR1, LCK, ROS1	115	96	16792	19.7732	3.21066e-09	1.07022e-09	3.43392e-09
GOTERM_MF_DIRECT	GO:0046934~phosphatidylinositol-4,5-bisphosphate 3-kinase activity	9	7.69231	7.85454e-09	PIK3CG, EGFR, FGFR3, ERBB4, ERBB3, ERBB2, LCK, PIK3CA, KIT	114	62	16881	21.4953	2.7805e-06	3.47563e-07	1.07606e-05
GOTERM_BP_DIRECT	GO:0048015~phosphatidylinositol-mediated signaling	10	8.54701	4.21732e-08	PIK3CG, EGFR, IGF1R, FGFR3, ERBB4, ERBB3, ERBB2, LCK, PIK3CA, KIT	115	106	16792	13.7752	6.58302e-05	6.58322e-06	7.04101e-05
GOTERM_BP_DIRECT	GO:0046854~phosphatidylinositol phosphorylation	9	7.69231	2.41279e-07	PIK3CG, EGFR, FGFR3, ERBB4, ERBB3, ERBB2, LCK, PIK3CA, KIT	115	94	16792	13.9804	0.000376565	2.69022e-05	0.000402826
GOTERM_MF_DIRECT	GO:0004716~receptor signaling protein tyrosine kinase activity	5	4.2735	3.87526e-07	EGFR, ERBB4, ERBB3, ERBB2, KIT	114	10	16881	74.0395	0.000137175	1.37183e-05	0.000530905
GOTERM_BP_DIRECT	GO:0014066~regulation of phosphatidylinositol 3-kinase signaling	8	6.83761	9.80096e-07	EGFR, FGFR3, ERBB4, ERBB3, ERBB2, LCK, PIK3CA, KIT	115	78	16792	14.9761	0.00152876	9.5616e-05	0.0016363
GOTERM_BP_DIRECT	GO:0043552~positive regulation of phosphatidylinositol 3-kinase activity	6	5.12821	1.94851e-06	PTK2, FGFR3, ERBB4, EPHA8, FLT3, KIT	115	31	16792	28.2614	0.003037	0.000168965	0.00325308
GOTERM_BP_DIRECT	GO:0038128~ERBB2 signaling pathway	6	5.12821	5.54232e-06	EGFR, KRAS, ERBB4, ERBB3, ERBB2, PIK3CA	115	38	16792	23.0554	0.00861427	0.000393176	0.00925276
GOTERM_BP_DIRECT	GO:0000165~MAPK cascade	11	9.40171	1.18021e-05	MEN1, EGFR, PTK2, KRAS, FGFR3, ERBB4, ERBB3, ERBB2, MAP3K1, KIT, JAK3	115	262	16792	6.1305	0.0182544	0.000736653	0.0197023
GOTERM_MF_DIRECT	GO:0005088~Ras guanyl-nucleotide exchange factor activity	8	6.83761	1.20677e-05	EGFR, PTK2, FGFR3, ERBB4, ERBB3, ERBB2, KIT, JAK3	114	115	16881	10.3011	0.00426289	0.000284759	0.0165314
GOTERM_BP_DIRECT	GO:2000145~regulation of cell motility	4	3.4188	0.000882127	EGFR, ERBB4, ERBB3, ERBB2	115	28	16792	20.8596	0.747819	0.0266504	1.4626
GOTERM_BP_DIRECT	GO:0014068~positive regulation of phosphatidylinositol 3-kinase signaling	5	4.2735	0.00099172	PTK2, ERBB4, FLT3, ERBB3, KIT	115	65	16792	11.2321	0.787506	0.0288006	1.6429
GOTERM_BP_DIRECT	GO:0043547~positive regulation of GTPase activity	12	10.2564	0.0015974	EGFR, PTK2, FGFR3, BCR, ERBB4, GNAQ, ERBB3, JUN, ERBB2, GNAS, KIT, JAK3	115	565	16792	3.10125	0.917548	0.0407391	2.63376
GOTERM_CC_DIRECT	GO:0016324~apical plasma membrane	8	6.83761	0.00236754	EGFR, PTK2, NOTCH1, ERBB3, ERBB2, GNAS, LRP2, DDR2	115	291	18224	4.35655	0.38487	0.0281789	2.93894
GOTERM_BP_DIRECT	GO:0042060~wound healing	4	3.4188	0.0171504	EGFR, ERBB3, ERBB2, TGFBR2	115	80	16792	7.30087	1	0.223045	25.0851
KEGG_PATHWAY	hsa04144:Endocytosis	9	7.69231	0.0250783	EGFR, IGF1R, FGFR3, ERBB4, ERBB3, TGFBR2, MET, MDM2, KIT	96	258	6910	2.5109	0.988553	0.0563998	26.7774
GOTERM_CC_DIRECT	GO:0016323~basolateral plasma membrane	5	4.2735	0.0265404	EGFR, ERBB4, ERBB3, ERBB2, SLC22A1	115	180	18224	4.40193	0.995971	0.178759	28.717
KEGG_PATHWAY	hsa04020:Calcium signaling pathway	7	5.98291	0.0362374	PRKCA, EGFR, ERBB4, GNAQ, ERBB3, ERBB2, GNAS	96	179	6910	2.81483	0.998491	0.0761653	36.4241
GOTERM_MF_DIRECT	GO:0004888~transmembrane signaling receptor activity	3	2.5641	0.420762	EGFR, ERBB3, ERBB2	114	214	16881	2.07587	1	0.951213	99.9436
Annotation Cluster 4	Enrichment Score: 5.830202679296181
Category	Term	Count	%	PValue	Genes	List Total	Pop Hits	Pop Total	Fold Enrichment	Bonferroni	Benjamini	FDR
KEGG_PATHWAY	hsa05215:Prostate cancer	14	11.9658	1.39816e-10	PIK3CG, EGFR, AR, ERBB2, CREBBP, TP53, NFKBIA, CDK2, CCNE1, IGF1R, KRAS, CDKN1B, MDM2, PIK3CA	96	88	6910	11.4512	2.46077e-08	8.20257e-09	1.71572e-07
KEGG_PATHWAY	hsa04012:ErbB signaling pathway	13	11.1111	1.70845e-09	PRKCA, PIK3CG, EGFR, ERBB4, ERBB3, ERBB2, MAP2K4, PTK2, KRAS, CDKN1B, JUN, PIK3CA, MAPK9	96	87	6910	10.7555	3.00687e-07	7.51719e-08	2.09648e-06
KEGG_PATHWAY	hsa05230:Central carbon metabolism in cancer	11	9.40171	1.22551e-08	PIK3CG, EGFR, PDK1, KRAS, FGFR3, FLT3, ERBB2, MET, TP53, PIK3CA, KIT	96	64	6910	12.3714	2.15689e-06	3.08128e-07	1.50385e-05
KEGG_PATHWAY	hsa05212:Pancreatic cancer	11	9.40171	1.43208e-08	PIK3CG, EGFR, KRAS, ERBB2, VEGFA, TGFBR2, TP53, PIK3CA, MAPK9, STAT1, CDK4	96	65	6910	12.1811	2.52046e-06	3.15057e-07	1.75734e-05
KEGG_PATHWAY	hsa04151:PI3K-Akt signaling pathway	21	17.9487	2.95204e-08	PRKCA, PIK3CG, EGFR, FGFR3, FLT4, MET, TP53, KIT, CDK4, CDK2, CCNE1, IGF1R, PTK2, KRAS, CDKN1B, CCND3, CCND2, VEGFA, MDM2, PIK3CA, JAK3	96	345	6910	4.38134	5.19557e-06	5.77287e-07	3.62252e-05
KEGG_PATHWAY	hsa05219:Bladder cancer	9	7.69231	6.23721e-08	EGFR, KRAS, FGFR3, ERBB2, VEGFA, TP53, MDM2, CDH1, CDK4	96	41	6910	15.8003	1.09774e-05	1.09775e-06	7.65383e-05
KEGG_PATHWAY	hsa05205:Proteoglycans in cancer	16	13.6752	7.12822e-08	PRKCA, PIK3CG, EGFR, ERBB4, ERBB3, ERBB2, MET, TP53, IGF2, IGF1R, PTK2, GPC3, KRAS, VEGFA, MDM2, PIK3CA	96	200	6910	5.75833	1.25456e-05	1.14051e-06	8.74721e-05
KEGG_PATHWAY	hsa04068:FoxO signaling pathway	13	11.1111	2.3932e-07	EGFR, PIK3CG, IGF1R, CDKN1B, KRAS, CCND2, CREBBP, TGFBR2, MAPK9, PIK3CA, MDM2, ATM, CDK2	96	134	6910	6.98305	4.21194e-05	3.24002e-06	0.000293675
KEGG_PATHWAY	hsa05218:Melanoma	10	8.54701	4.41516e-07	PIK3CG, EGFR, IGF1R, KRAS, MET, TP53, PIK3CA, MDM2, CDH1, CDK4	96	71	6910	10.1379	7.77038e-05	4.85667e-06	0.000541794
KEGG_PATHWAY	hsa05220:Chronic myeloid leukemia	10	8.54701	4.98927e-07	PIK3CG, CDKN1B, KRAS, BCR, TGFBR2, TP53, PIK3CA, NFKBIA, MDM2, CDK4	96	72	6910	9.99711	8.78074e-05	5.16535e-06	0.000612244
KEGG_PATHWAY	hsa05214:Glioma	9	7.69231	2.51471e-06	PRKCA, PIK3CG, EGFR, IGF1R, KRAS, TP53, PIK3CA, MDM2, CDK4	96	65	6910	9.96635	0.000442492	2.10755e-05	0.00308582
GOTERM_BP_DIRECT	GO:0043406~positive regulation of MAP kinase activity	7	5.98291	2.8828e-06	PIK3CG, EGFR, KRAS, FLT3, ERBB2, VEGFA, KIT	115	59	16792	17.3241	0.00448994	0.000224977	0.00481285
KEGG_PATHWAY	hsa04015:Rap1 signaling pathway	14	11.9658	5.03741e-06	PRKCA, EGFR, PIK3CG, FGFR3, FLT4, MET, CDH1, KIT, IGF1R, KRAS, GNAQ, VEGFA, PIK3CA, GNAS	96	210	6910	4.79861	0.000886194	3.69404e-05	0.00618136
KEGG_PATHWAY	hsa05213:Endometrial cancer	8	6.83761	6.0011e-06	PIK3CG, EGFR, KRAS, ERBB2, TP53, PIK3CA, CDH1, APC	96	52	6910	11.0737	0.00105564	4.2247e-05	0.00736384
KEGG_PATHWAY	hsa05223:Non-small cell lung cancer	8	6.83761	9.9478e-06	PRKCA, PIK3CG, EGFR, KRAS, ERBB2, TP53, PIK3CA, CDK4	96	56	6910	10.2827	0.00174929	6.25274e-05	0.0122065
KEGG_PATHWAY	hsa04014:Ras signaling pathway	12	10.2564	0.000249293	PRKCA, PIK3CG, EGFR, IGF1R, KRAS, FGFR3, FLT4, VEGFA, MET, PIK3CA, MAPK9, KIT	96	226	6910	3.8219	0.0429322	0.00121818	0.305484
KEGG_PATHWAY	hsa05231:Choline metabolism in cancer	8	6.83761	0.000446423	PRKCA, PIK3CG, EGFR, KRAS, JUN, PIK3CA, MAPK9, SLC22A1	96	101	6910	5.70132	0.0755792	0.00201305	0.54644
KEGG_PATHWAY	hsa05160:Hepatitis C	8	6.83761	0.00226188	PIK3CG, EGFR, KRAS, TP53, PIK3CA, NFKBIA, MAPK9, STAT1	96	133	6910	4.32957	0.328702	0.00793917	2.74051
KEGG_PATHWAY	hsa04664:Fc epsilon RI signaling pathway	6	5.12821	0.0023258	PRKCA, PIK3CG, KRAS, MAP2K4, PIK3CA, MAPK9	96	68	6910	6.3511	0.336228	0.00785012	2.81693
KEGG_PATHWAY	hsa04914:Progesterone-mediated oocyte maturation	6	5.12821	0.0067217	PIK3CG, IGF1R, KRAS, PIK3CA, MAPK9, CDK2	96	87	6910	4.96408	0.694869	0.0186651	7.94299
Annotation Cluster 5	Enrichment Score: 5.225027169896239
Category	Term	Count	%	PValue	Genes	List Total	Pop Hits	Pop Total	Fold Enrichment	Bonferroni	Benjamini	FDR
KEGG_PATHWAY	hsa04115:p53 signaling pathway	10	8.54701	2.65193e-07	CCNE1, CCND3, CCND2, CASP8, TP53, MDM2, CHEK2, CDK4, ATM, CDK2	96	67	6910	10.7432	4.66729e-05	3.11159e-06	0.000325424
KEGG_PATHWAY	hsa04110:Cell cycle	12	10.2564	8.68465e-07	CCNE1, CDKN1B, CCND3, CCND2, CREBBP, TP53, MDM2, PRKDC, CHEK2, CDK4, ATM, CDK2	96	124	6910	6.96573	0.000152838	8.49163e-06	0.00106571
KEGG_PATHWAY	hsa05162:Measles	12	10.2564	1.75053e-06	PIK3CG, CCNE1, CDKN1B, CCND3, CCND2, TP53, PIK3CA, NFKBIA, JAK3, STAT1, CDK4, CDK2	96	133	6910	6.49436	0.000308045	1.54045e-05	0.00214809
GOTERM_CC_DIRECT	GO:0000307~cyclin-dependent protein kinase holoenzyme complex	5	4.2735	1.87981e-06	CCNE1, CCND3, CCND2, CDK4, CDK2	115	15	18224	52.8232	0.000385287	6.42249e-05	0.00236565
GOTERM_BP_DIRECT	GO:0051301~cell division	8	6.83761	0.00989161	CCNE1, CCND3, CCND2, TPX2, CHEK2, PRKCE, CDK4, CDK2	115	350	16792	3.33754	1	0.156777	15.2926
Annotation Cluster 6	Enrichment Score: 3.9145162215837335
Category	Term	Count	%	PValue	Genes	List Total	Pop Hits	Pop Total	Fold Enrichment	Bonferroni	Benjamini	FDR
GOTERM_CC_DIRECT	GO:0035097~histone methyltransferase complex	6	5.12821	2.69693e-07	MEN1, KMT2D, KDM6A, KMT2A, KMT2C, KMT2B	115	23	18224	41.3399	5.52855e-05	1.38217e-05	0.000339398
GOTERM_BP_DIRECT	GO:0051568~histone H3-K4 methylation	5	4.2735	8.97616e-06	KMT2D, KDM6A, KMT2A, KMT2C, KMT2B	115	20	16792	36.5043	0.0139141	0.000609026	0.0149851
GOTERM_MF_DIRECT	GO:0018024~histone-lysine N-methyltransferase activity	5	4.2735	0.000130678	MEN1, KMT2D, KMT2A, KMT2C, KMT2B	114	39	16881	18.9845	0.0452093	0.00243194	0.178879
GOTERM_MF_DIRECT	GO:0042800~histone methyltransferase activity (H3-K4 specific)	4	3.4188	0.00022148	KMT2D, KMT2A, KMT2C, KMT2B	114	18	16881	32.9064	0.0754172	0.00372697	0.302999
GOTERM_CC_DIRECT	GO:0044666~MLL3/4 complex	3	2.5641	0.00135693	KMT2D, KDM6A, KMT2C	115	9	18224	52.8232	0.242975	0.0183862	1.69429
KEGG_PATHWAY	hsa00310:Lysine degradation	4	3.4188	0.0342647	KMT2D, KMT2A, KMT2C, KMT2B	96	52	6910	5.53686	0.997837	0.0729587	34.8086
Annotation Cluster 7	Enrichment Score: 3.6983838955988526
Category	Term	Count	%	PValue	Genes	List Total	Pop Hits	Pop Total	Fold Enrichment	Bonferroni	Benjamini	FDR
KEGG_PATHWAY	hsa04115:p53 signaling pathway	10	8.54701	2.65193e-07	CCNE1, CCND3, CCND2, CASP8, TP53, MDM2, CHEK2, CDK4, ATM, CDK2	96	67	6910	10.7432	4.66729e-05	3.11159e-06	0.000325424
GOTERM_BP_DIRECT	GO:0006977~DNA damage response, signal transduction by p53 class mediator resulting in cell cycle arrest	6	5.12821	6.27672e-05	CDKN1B, TP53, MDM2, CHEK2, ATM, CDK2	115	62	16792	14.1307	0.0933355	0.00349327	0.104741
GOTERM_BP_DIRECT	GO:1901796~regulation of signal transduction by p53 class mediator	7	5.98291	0.000199866	TP53, TPX2, MDM2, CHEK2, ATM, CDK2, KAT6A	115	124	16792	8.24292	0.268034	0.00862982	0.333162
GOTERM_BP_DIRECT	GO:0090399~replicative senescence	3	2.5641	0.00288428	TP53, CHEK2, ATM	115	12	16792	36.5043	0.988989	0.0660347	4.70796
GOTERM_CC_DIRECT	GO:0000781~chromosome, telomeric region	3	2.5641	0.0335746	CHEK2, ATM, CDK2	115	46	18224	10.335	0.999089	0.214483	34.9347
Annotation Cluster 8	Enrichment Score: 3.1540459268428718
Category	Term	Count	%	PValue	Genes	List Total	Pop Hits	Pop Total	Fold Enrichment	Bonferroni	Benjamini	FDR
GOTERM_BP_DIRECT	GO:0045944~positive regulation of transcription from RNA polymerase II promoter	25	21.3675	3.34878e-08	KMT2D, KMT2A, SOX2, PRKDC, NFKBIA, WT1, MEN1, STAT6, STAT4, SMARCB1, NKX2-1, CEBPA, EGFR, AR, MET, CREBBP, TP53, MED12, TET2, STAT1, NOTCH1, NCOA3, JUN, VEGFA, NFE2L2	115	981	16792	3.72114	5.22731e-05	5.80826e-06	5.59094e-05
GOTERM_MF_DIRECT	GO:0044212~transcription regulatory region DNA binding	12	10.2564	1.8811e-07	MEN1, CEBPA, KMT2D, AR, KMT2A, ERBB4, JUN, SOX2, TP53, NKX2-1, NFE2L2, WT1	114	213	16881	8.34248	6.65886e-05	7.39895e-06	0.000257708
GOTERM_BP_DIRECT	GO:0045597~positive regulation of cell differentiation	4	3.4188	0.00200144	AR, NF2, JUN, SOX2	115	37	16792	15.7857	0.956168	0.0491906	3.28953
GOTERM_MF_DIRECT	GO:0003700~transcription factor activity, sequence-specific DNA binding	15	12.8205	0.0048863	CEBPA, AR, KMT2A, KMT2B, SOX2, CREBBP, TP53, STAT1, WT1, STAT6, STAT4, NOTCH1, JUN, NKX2-1, NFE2L2	114	961	16881	2.31133	0.823422	0.0497211	6.49038
GOTERM_MF_DIRECT	GO:0001077~transcriptional activator activity, RNA polymerase II core promoter proximal region sequence-specific binding	5	4.2735	0.074044	CEBPA, AR, JUN, SOX2, WT1	114	236	16881	3.13727	1	0.401797	65.1429
GOTERM_MF_DIRECT	GO:0043565~sequence-specific DNA binding	7	5.98291	0.134292	AR, NOTCH1, JUN, SOX2, TP53, NFE2L2, WT1	114	518	16881	2.00107	1	0.598119	86.1326
GOTERM_BP_DIRECT	GO:0006366~transcription from RNA polymerase II promoter	7	5.98291	0.136306	CEBPA, KMT2A, JUN, SOX2, TP53, NFE2L2, WT1	115	513	16792	1.99244	1	0.745824	91.3405
Annotation Cluster 9	Enrichment Score: 3.004202959436175
Category	Term	Count	%	PValue	Genes	List Total	Pop Hits	Pop Total	Fold Enrichment	Bonferroni	Benjamini	FDR
GOTERM_BP_DIRECT	GO:0038083~peptidyl-tyrosine autophosphorylation	8	6.83761	8.55078e-09	ITK, DDR1, IGF1R, PTK2, ERBB4, LCK, JAK3, ROS1	115	40	16792	29.2035	1.33477e-05	1.90682e-06	1.42759e-05
GOTERM_CC_DIRECT	GO:0031234~extrinsic component of cytoplasmic side of plasma membrane	5	4.2735	0.00086904	ITK, PTK2, KRAS, LCK, JAK3	115	68	18224	11.6522	0.163251	0.0147428	1.08817
GOTERM_MF_DIRECT	GO:0004715~non-membrane spanning protein tyrosine kinase activity	4	3.4188	0.00359599	ITK, PTK2, LCK, JAK3	114	46	16881	12.8764	0.720646	0.0379076	4.81554
GOTERM_BP_DIRECT	GO:0045087~innate immune response	6	5.12821	0.168424	PIK3CG, ITK, PTK2, LCK, JAK3, B2M	115	430	16792	2.03745	1	0.812473	95.4003
GOTERM_MF_DIRECT	GO:0005102~receptor binding	5	4.2735	0.211699	ITK, AR, PTK2, PTPRD, JAK3	114	353	16881	2.09744	1	0.765865	96.1568
Annotation Cluster 10	Enrichment Score: 2.7002002564758967
Category	Term	Count	%	PValue	Genes	List Total	Pop Hits	Pop Total	Fold Enrichment	Bonferroni	Benjamini	FDR
GOTERM_MF_DIRECT	GO:0005004~GPI-linked ephrin receptor activity	4	3.4188	1.00245e-05	EPHA4, EPHA7, EPHA8, EPHA3	114	7	16881	84.6165	0.00354239	0.000253445	0.0137325
GOTERM_BP_DIRECT	GO:0048013~ephrin receptor signaling pathway	5	4.2735	0.00278948	EPHA4, EPHA7, PTK2, EPHA8, EPHA3	115	86	16792	8.48938	0.987227	0.0648833	4.55659
KEGG_PATHWAY	hsa04360:Axon guidance	7	5.98291	0.00784694	EPHA4, EPHA7, PTK2, KRAS, EPHA8, MET, EPHA3	96	127	6910	3.96736	0.750054	0.0214312	9.21459
GOTERM_BP_DIRECT	GO:0043087~regulation of GTPase activity	3	2.5641	0.0720965	EPHA4, PTK2, EPHA3	115	65	16792	6.73926	1	0.560701	71.3289
Annotation Cluster 11	Enrichment Score: 2.5631668235790457
Category	Term	Count	%	PValue	Genes	List Total	Pop Hits	Pop Total	Fold Enrichment	Bonferroni	Benjamini	FDR
KEGG_PATHWAY	hsa04210:Apoptosis	6	5.12821	0.00154026	PIK3CG, CASP8, TP53, PIK3CA, NFKBIA, ATM	96	62	6910	6.96573	0.237608	0.00575559	1.87377
GOTERM_MF_DIRECT	GO:0016303~1-phosphatidylinositol-3-kinase activity	4	3.4188	0.00296624	PIK3CG, FGFR3, PIK3CA, ATM	114	43	16881	13.7748	0.650625	0.0323286	3.98805
GOTERM_BP_DIRECT	GO:0036092~phosphatidylinositol-3-phosphate biosynthetic process	4	3.4188	0.00447405	PIK3CG, FGFR3, PIK3CA, ATM	115	49	16792	11.9198	0.999088	0.0868952	7.21302
Annotation Cluster 12	Enrichment Score: 2.366109439457877
Category	Term	Count	%	PValue	Genes	List Total	Pop Hits	Pop Total	Fold Enrichment	Bonferroni	Benjamini	FDR
KEGG_PATHWAY	hsa05161:Hepatitis B	19	16.2393	6.03555e-13	PRKCA, PIK3CG, CREBBP, MAP2K4, TP53, NFKBIA, CDK4, STAT1, CDK2, STAT6, CCNE1, STAT4, KRAS, CDKN1B, JUN, MAP3K1, CASP8, PIK3CA, MAPK9	96	145	6910	9.43175	1.06219e-10	5.31095e-11	7.40585e-10
KEGG_PATHWAY	hsa05215:Prostate cancer	14	11.9658	1.39816e-10	PIK3CG, EGFR, AR, ERBB2, CREBBP, TP53, NFKBIA, CDK2, CCNE1, IGF1R, KRAS, CDKN1B, MDM2, PIK3CA	96	88	6910	11.4512	2.46077e-08	8.20257e-09	1.71572e-07
KEGG_PATHWAY	hsa04012:ErbB signaling pathway	13	11.1111	1.70845e-09	PRKCA, PIK3CG, EGFR, ERBB4, ERBB3, ERBB2, MAP2K4, PTK2, KRAS, CDKN1B, JUN, PIK3CA, MAPK9	96	87	6910	10.7555	3.00687e-07	7.51719e-08	2.09648e-06
KEGG_PATHWAY	hsa04068:FoxO signaling pathway	13	11.1111	2.3932e-07	EGFR, PIK3CG, IGF1R, CDKN1B, KRAS, CCND2, CREBBP, TGFBR2, MAPK9, PIK3CA, MDM2, ATM, CDK2	96	134	6910	6.98305	4.21194e-05	3.24002e-06	0.000293675
KEGG_PATHWAY	hsa05210:Colorectal cancer	9	7.69231	1.74239e-06	PIK3CG, KRAS, MSH2, JUN, TGFBR2, TP53, PIK3CA, MAPK9, APC	96	62	6910	10.4486	0.000306613	1.61399e-05	0.0021381
KEGG_PATHWAY	hsa05214:Glioma	9	7.69231	2.51471e-06	PRKCA, PIK3CG, EGFR, IGF1R, KRAS, TP53, PIK3CA, MDM2, CDK4	96	65	6910	9.96635	0.000442492	2.10755e-05	0.00308582
KEGG_PATHWAY	hsa04919:Thyroid hormone signaling pathway	11	9.40171	3.13128e-06	PRKCA, PIK3CG, NOTCH1, KRAS, NCOA3, CREBBP, TP53, MED12, PIK3CA, MDM2, STAT1	96	114	6910	6.94536	0.000550955	2.505e-05	0.0038424
KEGG_PATHWAY	hsa05169:Epstein-Barr virus infection	13	11.1111	9.79594e-06	PIK3CG, XPO1, CDKN1B, JUN, CREBBP, MAP2K4, TP53, NFKBIA, MAPK9, PIK3CA, MDM2, JAK3, CDK2	96	190	6910	4.92489	0.00172261	6.38533e-05	0.0120202
KEGG_PATHWAY	hsa05223:Non-small cell lung cancer	8	6.83761	9.9478e-06	PRKCA, PIK3CG, EGFR, KRAS, ERBB2, TP53, PIK3CA, CDK4	96	56	6910	10.2827	0.00174929	6.25274e-05	0.0122065
KEGG_PATHWAY	hsa05142:Chagas disease (American trypanosomiasis)	10	8.54701	1.12238e-05	PIK3CG, GNAQ, JUN, CASP8, TGFBR2, MAP2K4, PIK3CA, NFKBIA, MAPK9, GNAS	96	104	6910	6.92107	0.00197345	6.81148e-05	0.0137721
GOTERM_BP_DIRECT	GO:0038095~Fc-epsilon receptor signaling pathway	9	7.69231	2.8822e-05	ITK, CARD11, KRAS, JUN, MAP3K1, MAP2K4, PIK3CA, NFKBIA, MAPK9	115	178	16792	7.3829	0.0439947	0.00172896	0.0481088
KEGG_PATHWAY	hsa04912:GnRH signaling pathway	9	7.69231	3.16046e-05	PRKCA, EGFR, KRAS, GNAQ, JUN, MAP3K1, MAP2K4, MAPK9, GNAS	96	91	6910	7.11882	0.00554706	0.0001854	0.0387759
KEGG_PATHWAY	hsa04660:T cell receptor signaling pathway	9	7.69231	7.72607e-05	PIK3CG, ITK, CARD11, KRAS, JUN, LCK, PIK3CA, NFKBIA, CDK4	96	103	6910	6.28944	0.0135064	0.000438562	0.0947673
GOTERM_BP_DIRECT	GO:0030168~platelet activation	7	5.98291	0.00013231	PRKCA, PIK3CG, GNA13, GNAQ, LCK, PIK3CA, PRKCE	115	115	16792	8.88802	0.186614	0.00709708	0.220668
KEGG_PATHWAY	hsa04071:Sphingolipid signaling pathway	9	7.69231	0.000225578	PRKCA, PIK3CG, GNA13, KRAS, GNAQ, TP53, PIK3CA, MAPK9, PRKCE	96	120	6910	5.39844	0.0389282	0.00116715	0.27646
KEGG_PATHWAY	hsa05211:Renal cell carcinoma	7	5.98291	0.000247591	PIK3CG, KRAS, JUN, VEGFA, CREBBP, MET, PIK3CA	96	65	6910	7.7516	0.0426454	0.00124441	0.303402
KEGG_PATHWAY	hsa04380:Osteoclast differentiation	9	7.69231	0.000410447	PIK3CG, JUN, NCF4, LCK, TGFBR2, PIK3CA, NFKBIA, MAPK9, STAT1	96	131	6910	4.94513	0.0697049	0.0018996	0.502506
KEGG_PATHWAY	hsa05231:Choline metabolism in cancer	8	6.83761	0.000446423	PRKCA, PIK3CG, EGFR, KRAS, JUN, PIK3CA, MAPK9, SLC22A1	96	101	6910	5.70132	0.0755792	0.00201305	0.54644
KEGG_PATHWAY	hsa04620:Toll-like receptor signaling pathway	8	6.83761	0.000598272	PIK3CG, JUN, CASP8, MAP2K4, PIK3CA, NFKBIA, MAPK9, STAT1	96	106	6910	5.43239	0.0999701	0.00262972	0.731684
KEGG_PATHWAY	hsa05164:Influenza A	10	8.54701	0.0006056	PRKCA, PIK3CG, XPO1, JUN, CREBBP, MAP2K4, PIK3CA, NFKBIA, MAPK9, STAT1	96	174	6910	4.13673	0.101131	0.00259706	0.740615
KEGG_PATHWAY	hsa05221:Acute myeloid leukemia	6	5.12821	0.000970052	PIK3CG, CEBPA, KRAS, FLT3, PIK3CA, KIT	96	56	6910	7.71205	0.15702	0.00396449	1.18389
KEGG_PATHWAY	hsa04722:Neurotrophin signaling pathway	8	6.83761	0.00124972	PIK3CG, KRAS, JUN, MAP3K1, TP53, PIK3CA, NFKBIA, MAPK9	96	120	6910	4.79861	0.197552	0.00498952	1.52281
KEGG_PATHWAY	hsa04730:Long-term depression	6	5.12821	0.00132833	PRKCA, GNA13, IGF1R, KRAS, GNAQ, GNAS	96	60	6910	7.19792	0.208592	0.00518522	1.61788
KEGG_PATHWAY	hsa04370:VEGF signaling pathway	6	5.12821	0.0014314	PRKCA, PIK3CG, PTK2, KRAS, VEGFA, PIK3CA	96	61	6910	7.07992	0.222839	0.0054656	1.74241
GOTERM_BP_DIRECT	GO:0048010~vascular endothelial growth factor receptor signaling pathway	5	4.2735	0.00145314	PTK2, FLT4, NCF4, VEGFA, PIK3CA	115	72	16792	10.1401	0.896688	0.0390421	2.39862
KEGG_PATHWAY	hsa04210:Apoptosis	6	5.12821	0.00154026	PIK3CG, CASP8, TP53, PIK3CA, NFKBIA, ATM	96	62	6910	6.96573	0.237608	0.00575559	1.87377
KEGG_PATHWAY	hsa05120:Epithelial cell signaling in Helicobacter pylori infection	6	5.12821	0.00217812	EGFR, JUN, MAP2K4, MET, NFKBIA, MAPK9	96	67	6910	6.4459	0.31871	0.00796328	2.64026
KEGG_PATHWAY	hsa04750:Inflammatory mediator regulation of TRP channels	7	5.98291	0.00219463	PRKCA, PIK3CG, GNAQ, PIK3CA, MAPK9, GNAS, PRKCE	96	98	6910	5.14137	0.320691	0.00786036	2.66003
KEGG_PATHWAY	hsa05160:Hepatitis C	8	6.83761	0.00226188	PIK3CG, EGFR, KRAS, TP53, PIK3CA, NFKBIA, MAPK9, STAT1	96	133	6910	4.32957	0.328702	0.00793917	2.74051
KEGG_PATHWAY	hsa04915:Estrogen signaling pathway	7	5.98291	0.00231073	PIK3CG, EGFR, KRAS, GNAQ, JUN, PIK3CA, GNAS	96	99	6910	5.08944	0.334462	0.00795172	2.79892
KEGG_PATHWAY	hsa04664:Fc epsilon RI signaling pathway	6	5.12821	0.0023258	PRKCA, PIK3CG, KRAS, MAP2K4, PIK3CA, MAPK9	96	68	6910	6.3511	0.336228	0.00785012	2.81693
KEGG_PATHWAY	hsa04662:B cell receptor signaling pathway	6	5.12821	0.00248064	PIK3CG, CARD11, KRAS, JUN, PIK3CA, NFKBIA	96	69	6910	6.25906	0.354115	0.0082139	3.00185
KEGG_PATHWAY	hsa04917:Prolactin signaling pathway	6	5.12821	0.00281262	PIK3CG, KRAS, CCND2, PIK3CA, MAPK9, STAT1	96	71	6910	6.08275	0.390867	0.00881305	3.39725
KEGG_PATHWAY	hsa04668:TNF signaling pathway	7	5.98291	0.003258	PIK3CG, JUN, CASP8, MAP2K4, PIK3CA, NFKBIA, MAPK9	96	106	6910	4.75334	0.436926	0.0100256	3.92538
GOTERM_BP_DIRECT	GO:0042981~regulation of apoptotic process	7	5.98291	0.00332557	CARD11, FLT3, CASP8, CREBBP, TP53, STAT1, ATM	115	213	16792	4.79869	0.994483	0.0725907	5.40962
KEGG_PATHWAY	hsa04921:Oxytocin signaling pathway	8	6.83761	0.00587402	PRKCA, PIK3CG, EGFR, KRAS, GNAQ, JUN, PIK3CA, GNAS	96	158	6910	3.64451	0.64544	0.0165847	6.97427
KEGG_PATHWAY	hsa04914:Progesterone-mediated oocyte maturation	6	5.12821	0.0067217	PIK3CG, IGF1R, KRAS, PIK3CA, MAPK9, CDK2	96	87	6910	4.96408	0.694869	0.0186651	7.94299
GOTERM_MF_DIRECT	GO:0031683~G-protein beta/gamma-subunit complex binding	3	2.5641	0.00779975	GNA13, GNAQ, GNAS	114	20	16881	22.2118	0.937459	0.0741085	10.1721
KEGG_PATHWAY	hsa04916:Melanogenesis	6	5.12821	0.0119175	PRKCA, KRAS, GNAQ, CREBBP, GNAS, KIT	96	100	6910	4.31875	0.878772	0.0319416	13.6811
KEGG_PATHWAY	hsa05168:Herpes simplex infection	8	6.83761	0.0126949	JUN, CASP8, CREBBP, TP53, NFKBIA, MAPK9, STAT1, CDK2	96	183	6910	3.14663	0.894453	0.0330043	14.5107
KEGG_PATHWAY	hsa05146:Amoebiasis	6	5.12821	0.0150468	PRKCA, PIK3CG, PTK2, GNAQ, PIK3CA, GNAS	96	106	6910	4.07429	0.930635	0.0368852	16.9765
KEGG_PATHWAY	hsa04960:Aldosterone-regulated sodium reabsorption	4	3.4188	0.0160921	PRKCA, PIK3CG, KRAS, PIK3CA	96	39	6910	7.38248	0.942458	0.0388801	18.0512
GOTERM_BP_DIRECT	GO:0001525~angiogenesis	6	5.12821	0.0180483	PRKCA, PIK3CG, PTK2, JUN, VEGFA, PIK3CA	115	223	16792	3.92872	1	0.22959	26.2196
GOTERM_BP_DIRECT	GO:0050852~T cell receptor signaling pathway	5	4.2735	0.0183244	ITK, CARD11, LCK, PIK3CA, NFKBIA	115	148	16792	4.93302	1	0.230836	26.5652
KEGG_PATHWAY	hsa05100:Bacterial invasion of epithelial cells	5	4.2735	0.0220642	PIK3CG, PTK2, MET, PIK3CA, CDH1	96	78	6910	4.61405	0.980293	0.0510101	23.9506
KEGG_PATHWAY	hsa04670:Leukocyte transendothelial migration	6	5.12821	0.0228639	PRKCA, PIK3CG, ITK, PTK2, NCF4, PIK3CA	96	118	6910	3.65996	0.982936	0.0521535	24.7102
KEGG_PATHWAY	hsa05145:Toxoplasmosis	6	5.12821	0.0228639	PIK3CG, CASP8, PIK3CA, NFKBIA, MAPK9, STAT1	96	118	6910	3.65996	0.982936	0.0521535	24.7102
KEGG_PATHWAY	hsa04930:Type II diabetes mellitus	4	3.4188	0.0278838	PIK3CG, PIK3CA, MAPK9, PRKCE	96	48	6910	5.99826	0.993107	0.0610598	29.3216
KEGG_PATHWAY	hsa04540:Gap junction	5	4.2735	0.032545	PRKCA, EGFR, KRAS, GNAQ, GNAS	96	88	6910	4.08973	0.997042	0.070204	33.3697
KEGG_PATHWAY	hsa04020:Calcium signaling pathway	7	5.98291	0.0362374	PRKCA, EGFR, ERBB4, GNAQ, ERBB3, ERBB2, GNAS	96	179	6910	2.81483	0.998491	0.0761653	36.4241
GOTERM_BP_DIRECT	GO:0007189~adenylate cyclase-activating G-protein coupled receptor signaling pathway	3	2.5641	0.0453079	GNA13, GNAQ, GNAS	115	50	16792	8.76104	1	0.417329	53.8885
KEGG_PATHWAY	hsa04024:cAMP signaling pathway	7	5.98291	0.054547	PIK3CG, JUN, CREBBP, PIK3CA, NFKBIA, MAPK9, GNAS	96	198	6910	2.54472	0.999948	0.108448	49.7574
KEGG_PATHWAY	hsa04932:Non-alcoholic fatty liver disease (NAFLD)	6	5.12821	0.0564205	PIK3CG, CEBPA, JUN, CASP8, PIK3CA, MAPK9	96	151	6910	2.8601	0.999964	0.110846	50.9656
KEGG_PATHWAY	hsa04931:Insulin resistance	5	4.2735	0.0609751	PIK3CG, PIK3CA, NFKBIA, MAPK9, PRKCE	96	108	6910	3.33237	0.999984	0.115763	53.7923
KEGG_PATHWAY	hsa04720:Long-term potentiation	4	3.4188	0.0619397	PRKCA, KRAS, GNAQ, CREBBP	96	66	6910	4.36237	0.999987	0.116325	54.3714
KEGG_PATHWAY	hsa04725:Cholinergic synapse	5	4.2735	0.066097	PRKCA, PIK3CG, KRAS, GNAQ, PIK3CA	96	111	6910	3.2423	0.999994	0.122623	56.7918
KEGG_PATHWAY	hsa04622:RIG-I-like receptor signaling pathway	4	3.4188	0.0712926	MAP3K1, CASP8, NFKBIA, MAPK9	96	70	6910	4.1131	0.999998	0.130616	59.6509
KEGG_PATHWAY	hsa04918:Thyroid hormone synthesis	4	3.4188	0.0712926	PRKCA, GNAQ, GNAS, LRP2	96	70	6910	4.1131	0.999998	0.130616	59.6509
KEGG_PATHWAY	hsa04270:Vascular smooth muscle contraction	5	4.2735	0.0808151	PRKCA, GNA13, GNAQ, GNAS, PRKCE	96	119	6910	3.02433	1	0.144541	64.4444
KEGG_PATHWAY	hsa04650:Natural killer cell mediated cytotoxicity	5	4.2735	0.0867225	PRKCA, PIK3CG, KRAS, LCK, PIK3CA	96	122	6910	2.94997	1	0.153218	67.1491
KEGG_PATHWAY	hsa04925:Aldosterone synthesis and secretion	4	3.4188	0.0999986	PRKCA, GNAQ, GNAS, PRKCE	96	81	6910	3.55453	1	0.174005	72.5522
KEGG_PATHWAY	hsa04611:Platelet activation	5	4.2735	0.103468	PIK3CG, GNA13, GNAQ, PIK3CA, GNAS	96	130	6910	2.76843	1	0.178113	73.8228
KEGG_PATHWAY	hsa04666:Fc gamma R-mediated phagocytosis	4	3.4188	0.108527	PRKCA, PIK3CG, PIK3CA, PRKCE	96	84	6910	3.42758	1	0.184726	75.5788
KEGG_PATHWAY	hsa04961:Endocrine and other factor-regulated calcium reabsorption	3	2.5641	0.126762	PRKCA, GNAQ, GNAS	96	45	6910	4.79861	1	0.210378	81.0493
KEGG_PATHWAY	hsa04261:Adrenergic signaling in cardiomyocytes	5	4.2735	0.14097	PRKCA, PIK3CG, GNAQ, PIK3CA, GNAS	96	146	6910	2.46504	1	0.230636	84.5047
KEGG_PATHWAY	hsa04621:NOD-like receptor signaling pathway	3	2.5641	0.174561	CASP8, NFKBIA, MAPK9	96	55	6910	3.92614	1	0.277221	90.5022
KEGG_PATHWAY	hsa04923:Regulation of lipolysis in adipocytes	3	2.5641	0.179495	PIK3CG, PIK3CA, GNAS	96	56	6910	3.85603	1	0.282233	91.1759
KEGG_PATHWAY	hsa04150:mTOR signaling pathway	3	2.5641	0.189427	PRKCA, PIK3CG, PIK3CA	96	58	6910	3.72306	1	0.292093	92.4008
KEGG_PATHWAY	hsa04022:cGMP-PKG signaling pathway	5	4.2735	0.194206	PIK3CG, GNA13, GNAQ, PIK3CA, PRKCE	96	166	6910	2.16805	1	0.296636	92.9327
KEGG_PATHWAY	hsa04726:Serotonergic synapse	4	3.4188	0.195867	PRKCA, KRAS, GNAQ, GNAS	96	111	6910	2.59384	1	0.296709	93.1094
GOTERM_MF_DIRECT	GO:0003924~GTPase activity	4	3.4188	0.206818	GNA13, KRAS, GNAQ, GNAS	114	234	16881	2.53126	1	0.762835	95.8177
GOTERM_MF_DIRECT	GO:0005525~GTP binding	5	4.2735	0.256167	GNA13, KRAS, GNAQ, TPX2, GNAS	114	384	16881	1.92811	1	0.830623	98.2653
KEGG_PATHWAY	hsa04728:Dopaminergic synapse	4	3.4188	0.257534	PRKCA, GNAQ, MAPK9, GNAS	96	128	6910	2.24935	1	0.373707	97.4115
KEGG_PATHWAY	hsa04971:Gastric acid secretion	3	2.5641	0.265552	PRKCA, GNAQ, GNAS	96	73	6910	2.95805	1	0.381654	97.7344
KEGG_PATHWAY	hsa04910:Insulin signaling pathway	4	3.4188	0.29501	PIK3CG, KRAS, PIK3CA, MAPK9	96	138	6910	2.08635	1	0.414329	98.6291
KEGG_PATHWAY	hsa04911:Insulin secretion	3	2.5641	0.326762	PRKCA, GNAQ, GNAS	96	85	6910	2.54044	1	0.451356	99.2212
KEGG_PATHWAY	hsa04970:Salivary secretion	3	2.5641	0.331819	PRKCA, GNAQ, GNAS	96	86	6910	2.5109	1	0.454754	99.29
KEGG_PATHWAY	hsa04972:Pancreatic secretion	3	2.5641	0.366896	PRKCA, GNAQ, GNAS	96	93	6910	2.32191	1	0.494297	99.6337
KEGG_PATHWAY	hsa04713:Circadian entrainment	3	2.5641	0.376796	PRKCA, GNAQ, GNAS	96	95	6910	2.27303	1	0.50311	99.6981
KEGG_PATHWAY	hsa04070:Phosphatidylinositol signaling system	3	2.5641	0.391528	PRKCA, PIK3CG, PIK3CA	96	98	6910	2.20344	1	0.517438	99.7749
KEGG_PATHWAY	hsa04723:Retrograde endocannabinoid signaling	3	2.5641	0.406106	PRKCA, GNAQ, MAPK9	96	101	6910	2.138	1	0.531349	99.8328
KEGG_PATHWAY	hsa05152:Tuberculosis	4	3.4188	0.4412	CASP8, CREBBP, MAPK9, STAT1	96	177	6910	1.62665	1	0.568097	99.9208
GOTERM_CC_DIRECT	GO:0005622~intracellular	10	8.54701	0.455569	PRKCA, PIK3CG, ITK, XPO1, KRAS, BCR, ERBB3, BAP1, PIK3CA, MAPK9	115	1332	18224	1.18971	1	0.90056	99.9525
KEGG_PATHWAY	hsa04724:Glutamatergic synapse	3	2.5641	0.46724	PRKCA, GNAQ, GNAS	96	114	6910	1.89419	1	0.593841	99.9559
GOTERM_BP_DIRECT	GO:0007186~G-protein coupled receptor signaling pathway	3	2.5641	0.986162	PIK3CG, GNAQ, GNAS	115	899	16792	0.487266	1	1	100
Annotation Cluster 13	Enrichment Score: 2.3554470295293544
Category	Term	Count	%	PValue	Genes	List Total	Pop Hits	Pop Total	Fold Enrichment	Bonferroni	Benjamini	FDR
GOTERM_BP_DIRECT	GO:0070374~positive regulation of ERK1 and ERK2 cascade	8	6.83761	0.000190981	PRKCA, EGFR, FBXW7, FGFR3, ERBB4, JUN, FLT4, VEGFA	115	175	16792	6.67508	0.25781	0.00873078	0.318374
GOTERM_BP_DIRECT	GO:0001938~positive regulation of endothelial cell proliferation	4	3.4188	0.0115381	PRKCA, JUN, FLT4, VEGFA	115	69	16792	8.46478	1	0.173612	17.6139
GOTERM_BP_DIRECT	GO:0010595~positive regulation of endothelial cell migration	3	2.5641	0.0389524	PRKCA, FLT4, VEGFA	115	46	16792	9.52287	1	0.377144	48.4869
Annotation Cluster 14	Enrichment Score: 2.2279453346706464
Category	Term	Count	%	PValue	Genes	List Total	Pop Hits	Pop Total	Fold Enrichment	Bonferroni	Benjamini	FDR
GOTERM_BP_DIRECT	GO:0052695~cellular glucuronidation	4	3.4188	0.000160008	UGT1A9, UGT2B17, UGT1A4, UGT1A1	115	16	16792	36.5043	0.221038	0.00802547	0.266806
GOTERM_BP_DIRECT	GO:0052696~flavonoid glucuronidation	4	3.4188	0.00042715	UGT1A9, UGT2B17, UGT1A4, UGT1A1	115	22	16792	26.5486	0.486715	0.0150431	0.710761
GOTERM_MF_DIRECT	GO:0001972~retinoic acid binding	4	3.4188	0.00046911	UGT1A9, UGT2B17, UGT1A4, UGT1A1	114	23	16881	25.7529	0.153042	0.00719589	0.640764
GOTERM_MF_DIRECT	GO:0015020~glucuronosyltransferase activity	4	3.4188	0.000940022	UGT1A9, UGT2B17, UGT1A4, UGT1A1	114	29	16881	20.4247	0.283176	0.0127232	1.28016
GOTERM_BP_DIRECT	GO:2001030~negative regulation of cellular glucuronidation	3	2.5641	0.00124556	UGT1A9, UGT1A4, UGT1A1	115	8	16792	54.7565	0.857088	0.034145	2.05931
GOTERM_BP_DIRECT	GO:1904224~negative regulation of glucuronosyltransferase activity	3	2.5641	0.00124556	UGT1A9, UGT1A4, UGT1A1	115	8	16792	54.7565	0.857088	0.034145	2.05931
GOTERM_BP_DIRECT	GO:0052697~xenobiotic glucuronidation	3	2.5641	0.00159433	UGT1A9, UGT1A4, UGT1A1	115	9	16792	48.6725	0.917151	0.0413372	2.62876
GOTERM_BP_DIRECT	GO:0045922~negative regulation of fatty acid metabolic process	3	2.5641	0.00159433	UGT1A9, UGT1A4, UGT1A1	115	9	16792	48.6725	0.917151	0.0413372	2.62876
GOTERM_BP_DIRECT	GO:0008202~steroid metabolic process	4	3.4188	0.00308644	UGT2B17, SULT1A2, CYP2A6, UGT1A1	115	43	16792	13.583	0.991977	0.0685023	5.03001
KEGG_PATHWAY	hsa00980:Metabolism of xenobiotics by cytochrome P450	6	5.12821	0.00336936	UGT1A9, UGT2B17, UGT1A4, CYP2A6, CBR3, UGT1A1	96	74	6910	5.83615	0.44789	0.0101893	4.05701
KEGG_PATHWAY	hsa00983:Drug metabolism - other enzymes	5	4.2735	0.00351821	UGT1A9, UGT2B17, UGT1A4, CYP2A6, UGT1A1	96	46	6910	7.82382	0.462215	0.0104584	4.23271
KEGG_PATHWAY	hsa05204:Chemical carcinogenesis	6	5.12821	0.00471428	UGT1A9, UGT2B17, UGT1A4, SULT1A2, CYP2A6, UGT1A1	96	80	6910	5.39844	0.564681	0.0137656	5.63377
KEGG_PATHWAY	hsa00053:Ascorbate and aldarate metabolism	4	3.4188	0.00579771	UGT1A9, UGT2B17, UGT1A4, UGT1A1	96	27	6910	10.6636	0.640617	0.0166366	6.88661
GOTERM_BP_DIRECT	GO:0009813~flavonoid biosynthetic process	3	2.5641	0.00801437	UGT2B17, UGT1A4, UGT1A1	115	20	16792	21.9026	0.999996	0.131626	12.571
KEGG_PATHWAY	hsa00830:Retinol metabolism	5	4.2735	0.0119786	UGT1A9, UGT2B17, UGT1A4, CYP2A6, UGT1A1	96	65	6910	5.53686	0.880085	0.031625	13.7466
KEGG_PATHWAY	hsa00040:Pentose and glucuronate interconversions	4	3.4188	0.0129488	UGT1A9, UGT2B17, UGT1A4, UGT1A1	96	36	6910	7.99769	0.899125	0.0331708	14.7801
KEGG_PATHWAY	hsa00982:Drug metabolism - cytochrome P450	5	4.2735	0.0139678	UGT1A9, UGT2B17, UGT1A4, CYP2A6, UGT1A1	96	68	6910	5.29259	0.915893	0.0347485	15.8535
GOTERM_MF_DIRECT	GO:0016758~transferase activity, transferring hexosyl groups	3	2.5641	0.0170984	UGT1A9, UGT1A4, UGT1A1	114	30	16881	14.8079	0.997769	0.13529	21.0434
KEGG_PATHWAY	hsa00860:Porphyrin and chlorophyll metabolism	4	3.4188	0.0196273	UGT1A9, UGT2B17, UGT1A4, UGT1A1	96	42	6910	6.85516	0.969461	0.0460513	21.5922
KEGG_PATHWAY	hsa00140:Steroid hormone biosynthesis	4	3.4188	0.0451285	UGT1A9, UGT2B17, UGT1A4, UGT1A1	96	58	6910	4.96408	0.999705	0.0922217	43.2587
GOTERM_BP_DIRECT	GO:0008152~metabolic process	4	3.4188	0.106363	UGT1A9, UGT1A4, UGT1A1, ENOSF1	115	168	16792	3.4766	1	0.675436	84.7027
GOTERM_CC_DIRECT	GO:0005789~endoplasmic reticulum membrane	9	7.69231	0.172056	EGFR, RNF43, UGT1A9, NOTCH1, UGT2B17, UGT1A4, CYP2A6, UGT1A1, CYP4B1	115	862	18224	1.65455	1	0.593488	90.7088
KEGG_PATHWAY	hsa01100:Metabolic pathways	7	5.98291	0.999717	UGT1A9, UGT2B17, UGT1A4, RRM1, CYP2A6, CBR3, UGT1A1	96	1228	6910	0.410305	1	0.999987	100
Annotation Cluster 15	Enrichment Score: 2.2222307852143666
Category	Term	Count	%	PValue	Genes	List Total	Pop Hits	Pop Total	Fold Enrichment	Bonferroni	Benjamini	FDR
GOTERM_BP_DIRECT	GO:0006461~protein complex assembly	6	5.12821	0.00116387	KMT2A, CREBBP, TP53, MDM2, FANCA, APC	115	116	16792	7.55262	0.837628	0.0331038	1.92549
GOTERM_MF_DIRECT	GO:0002039~p53 binding	4	3.4188	0.0102549	SMARCB1, CREBBP, TP53, MDM2	114	67	16881	8.84053	0.973982	0.0915593	13.1699
GOTERM_CC_DIRECT	GO:0016604~nuclear body	3	2.5641	0.0180497	CREBBP, TP53, MDM2	115	33	18224	14.4063	0.976103	0.138741	20.485
Annotation Cluster 16	Enrichment Score: 1.9890977482684409
Category	Term	Count	%	PValue	Genes	List Total	Pop Hits	Pop Total	Fold Enrichment	Bonferroni	Benjamini	FDR
GOTERM_CC_DIRECT	GO:0071565~nBAF complex	3	2.5641	0.00336061	SMARCB1, ARID1A, ARID1B	115	14	18224	33.9578	0.498467	0.0356686	4.14785
GOTERM_CC_DIRECT	GO:0016514~SWI/SNF complex	3	2.5641	0.00386183	SMARCB1, ARID1A, ARID1B	115	15	18224	31.6939	0.547609	0.0388842	4.75273
GOTERM_BP_DIRECT	GO:0016569~covalent chromatin modification	5	4.2735	0.00735726	BCORL1, SMARCB1, ARID1A, ARID1B, ARID2	115	113	16792	6.46095	0.99999	0.125442	11.599
GOTERM_BP_DIRECT	GO:0006338~chromatin remodeling	3	2.5641	0.115793	SMARCB1, ARID1A, ARID1B	115	86	16792	5.09363	1	0.696746	87.1857
Annotation Cluster 17	Enrichment Score: 1.7576811693623466
Category	Term	Count	%	PValue	Genes	List Total	Pop Hits	Pop Total	Fold Enrichment	Bonferroni	Benjamini	FDR
KEGG_PATHWAY	hsa04662:B cell receptor signaling pathway	6	5.12821	0.00248064	PIK3CG, CARD11, KRAS, JUN, PIK3CA, NFKBIA	96	69	6910	6.25906	0.354115	0.0082139	3.00185
GOTERM_BP_DIRECT	GO:0002223~stimulatory C-type lectin receptor signaling pathway	4	3.4188	0.034675	CARD11, KRAS, CREBBP, NFKBIA	115	105	16792	5.56257	1	0.349736	44.5223
GOTERM_BP_DIRECT	GO:0051092~positive regulation of NF-kappaB transcription factor activity	4	3.4188	0.0619979	CARD11, AR, KRAS, NFKBIA	115	133	16792	4.3915	1	0.512648	65.6498
Annotation Cluster 18	Enrichment Score: 1.0697360921676822
Category	Term	Count	%	PValue	Genes	List Total	Pop Hits	Pop Total	Fold Enrichment	Bonferroni	Benjamini	FDR
KEGG_PATHWAY	hsa04062:Chemokine signaling pathway	8	6.83761	0.0137886	PIK3CG, ITK, PTK2, KRAS, PIK3CA, NFKBIA, JAK3, STAT1	96	186	6910	3.09588	0.913159	0.0347957	15.6656
GOTERM_BP_DIRECT	GO:0045087~innate immune response	6	5.12821	0.168424	PIK3CG, ITK, PTK2, LCK, JAK3, B2M	115	430	16792	2.03745	1	0.812473	95.4003
GOTERM_BP_DIRECT	GO:0002250~adaptive immune response	3	2.5641	0.265993	PIK3CG, ITK, JAK3	115	148	16792	2.95981	1	0.929511	99.4275
